# Supplementary material for: 4-Nitro­phenol–2,4,6-triamino-1,3,5-triazine–water (2/1/1)
Source: Acta Crystallogr Sect E Struct Rep Online. 2012 Jun 30;68(Pt 7):o2286. doi: 10.1107/S1600536812029066 (PMC3394065; doi:10.1107/S1600536812029066)
Supplement: Supplementary file 1 [file e-68-o2286-sup1.cif]

##############################################################################
#                                                                            #
# This CIF contains the data in a paper accepted for publication in          #
# Acta Crystallographica Section E. It conforms to the requirements of       #
# Notes for Authors for Acta Crystallographica Section E, and has been       #
# peer reviewed under the auspices of the IUCr Commission on Journals.       #
#                                                                            #
# Full details of the Crystallographic Information File format               #
# are given in the paper "The Crystallographic Information File (CIF):       #
# a New Standard Archive File for Crystallography" by S. R. Hall, F. H.      #
# Allen and I. D. Brown [Acta Cryst. (1991), A47, 655-685].                  #
#                                                                            #
# The current version of the core CIF dictionary is obtainable from          #
# ftp://ftp.iucr.org/pub/cif_core.dic.                                       #
#                                                                            #
# Software is freely available for graphical display of the structure(s)     #
# in this CIF. For information consult the CIF software page                 #
# http://www.iucr.org/resources/cif/software.                                #
#                                                                            #
# This file may be used for bona fide research purposes within the           #
# scientific community so long as proper attribution is given to the journal # 
# article from which it was obtained.                                        #
#                                                                            #
##############################################################################
data_global
_audit_creation_method     SHELXL97
_journal_date_recd_electronic     2012-06-17
_journal_date_accepted     2012-06-26
_journal_name_full     'Acta Crystallographica, Section E'
_journal_year     2012
_journal_volume     68
_journal_issue      7
_journal_page_first     o2286
_journal_page_last     o2286
_journal_paper_category     QO
_journal_paper_doi     10.1107/S1600536812029066
_journal_coeditor_code     LH5493
_publ_contact_author_name     'G. Chakkaravarthi'
_publ_contact_author_address
;
Department of Physics
CPCL Polytechnic College
Chennai 600 068
India
;
_publ_contact_author_email
                          'chakkaravarthi_2005@yahoo.com, anbu24663@yahoo.co.in'
_publ_contact_author_fax     ?
_publ_contact_author_phone     '09940334668'
_publ_section_title
;
4-Nitrophenol--2,4,6-triamino-1,3,5-triazine--water (2/1/1)
;
loop_
    _publ_author_name
    _publ_author_address
    'N. Kanagathara'
;
Department of Physics
Vel Tech Multi Tech Dr. Rangarajan Dr. Sakunthala Enginering College,
Avadi, Chennai 600 062,
India
;
    'G. Chakkaravarthi'
;
Department of Physics,
CPCL Polytechnic College,
Chennai 600 068,
India
;
    'M.K. Marchewka'
;
Institute of Low Temperature and Structure Research,
Polish Academy of Sciences,
50-950 Wroc\/law, 2, PO Box 937,
Poland
;
    'S. Gunasekaran'
;
PG and Research Department of Physics,
Pachiayappa's College,
Chennai 600 030,
India
;
    'G. Anbalagan'
;
Department of Physics,
Presidency College,
Chennai 600 005
India
;
_publ_section_synopsis     .
data_I
_audit_creation_method     SHELXL-97
_chemical_name_systematic
;
4-Nitrophenol--2,4,6-triamino-1,3,5-triazine--water (2/1/1)
;
_chemical_formula_moiety     '2(C6 H5 N O3), C3 H6 N6, H2 O'
_chemical_formula_sum     'C15 H18 N8 O7'
_chemical_formula_iupac     '2C6 H5 N O3, C3 H6 N6, H2 O'
_chemical_formula_weight     422.37
_chemical_melting_point     ?
_symmetry_cell_setting     triclinic
_symmetry_space_group_name_H-M     'P -1'
_symmetry_space_group_name_Hall     '-P 1'
loop_
    _symmetry_equiv_pos_as_xyz
    'x, y, z'
    '-x, -y, -z'
_cell_length_a     7.123(5)
_cell_length_b     10.577(4)
_cell_length_c     13.680(5)
_cell_angle_alpha     68.256(5)
_cell_angle_beta     88.772(6)
_cell_angle_gamma     76.604(5)
_cell_volume     928.9(8)
_cell_formula_units_Z     2
_cell_measurement_reflns_used     21610
_cell_measurement_theta_min     2.1
_cell_measurement_theta_max     30.7
_cell_measurement_temperature     295(2)
_exptl_crystal_description     block
_exptl_crystal_colour     yellow
_exptl_crystal_size_max     0.30
_exptl_crystal_size_mid     0.20
_exptl_crystal_size_min     0.20
_exptl_crystal_density_diffrn     1.510
_exptl_crystal_density_meas     ?
_exptl_crystal_density_method     'not measured'
_exptl_crystal_F_000     440
_exptl_absorpt_coefficient_mu     0.122
_exptl_absorpt_correction_type     multi-scan
_exptl_absorpt_process_details     '(SADABS; Sheldrick, 1996)'
_exptl_absorpt_correction_T_min     0.9642
_exptl_absorpt_correction_T_max     0.9760
_exptl_special_details
;
;
_diffrn_ambient_temperature     295(2)
_diffrn_radiation_type     MoK\a
_diffrn_radiation_wavelength     0.71073
_diffrn_radiation_source     'fine-focus sealed tube'
_diffrn_radiation_monochromator     graphite
_diffrn_measurement_device_type     'Bruker Kappa APEXII'
_diffrn_measurement_method     '\w and \f '
_diffrn_detector_area_resol_mean     ?
_diffrn_reflns_number     21610
_diffrn_reflns_av_R_equivalents     0.0297
_diffrn_reflns_av_sigmaI/netI     0.0256
_diffrn_reflns_theta_min     2.14
_diffrn_reflns_theta_max     30.68
_diffrn_reflns_theta_full     30.68
_diffrn_measured_fraction_theta_max     0.990
_diffrn_measured_fraction_theta_full     0.990
_diffrn_reflns_limit_h_min     -8
_diffrn_reflns_limit_h_max     10
_diffrn_reflns_limit_k_min     -15
_diffrn_reflns_limit_k_max     15
_diffrn_reflns_limit_l_min     -17
_diffrn_reflns_limit_l_max     19
_diffrn_standards_number     0
_diffrn_standards_interval_count     ?
_diffrn_standards_interval_time     0
_diffrn_standards_decay_%     ?
_refine_special_details
;
;
_reflns_number_total     5696
_reflns_number_gt     4164
_reflns_threshold_expression     I>2\s(I)
_refine_ls_structure_factor_coef     Fsqd
_refine_ls_matrix_type     full
_refine_ls_R_factor_all     0.0624
_refine_ls_R_factor_gt     0.0430
_refine_ls_wR_factor_gt     0.1093
_refine_ls_wR_factor_ref     0.1224
_refine_ls_goodness_of_fit_ref     1.027
_refine_ls_restrained_S_all     1.027
_refine_ls_number_reflns     5696
_refine_ls_number_parameters     311
_refine_ls_number_restraints     0
_refine_ls_hydrogen_treatment     mixed
_refine_ls_weighting_scheme     calc
_refine_ls_weighting_details
         'calc w=1/[\s^2^(Fo^2^)+(0.0598P)^2^+0.1276P] where P=(Fo^2^+2Fc^2^)/3'
_atom_sites_solution_hydrogens     geom
_atom_sites_solution_primary     direct
_atom_sites_solution_secondary     difmap
_refine_ls_shift/su_max     0.000
_refine_ls_shift/su_mean     0.000
_refine_diff_density_max     0.196
_refine_diff_density_min     -0.248
_refine_ls_extinction_method     none
_refine_ls_extinction_coef     ?
loop_
    _atom_type_symbol
    _atom_type_description
    _atom_type_scat_dispersion_real
    _atom_type_scat_dispersion_imag
    _atom_type_scat_source
    'C' 'C' 0.0033 0.0016
                         'International Tables Vol C Tables 4.2.6.8 and 6.1.1.4'
    'H' 'H' 0.0000 0.0000
                         'International Tables Vol C Tables 4.2.6.8 and 6.1.1.4'
    'N' 'N' 0.0061 0.0033
                         'International Tables Vol C Tables 4.2.6.8 and 6.1.1.4'
    'O' 'O' 0.0106 0.0060
                         'International Tables Vol C Tables 4.2.6.8 and 6.1.1.4'
_computing_data_collection     'APEX2 (Bruker, 2004)'
_computing_cell_refinement     'SAINT (Bruker, 2004)'
_computing_data_reduction     'SAINT (Bruker, 2004)'
_computing_structure_solution     'SHELXS97 (Sheldrick, 2008)'
_computing_structure_refinement     'SHELXL97 (Sheldrick, 2008)'
_computing_molecular_graphics     'PLATON (Spek, 2009)'
_computing_publication_material     'SHELXL97 (Sheldrick, 2008)'
loop_
    _atom_site_type_symbol
    _atom_site_label
    _atom_site_fract_x
    _atom_site_fract_y
    _atom_site_fract_z
    _atom_site_U_iso_or_equiv
    _atom_site_adp_type
    _atom_site_calc_flag
    _atom_site_refinement_flags
    _atom_site_occupancy
    _atom_site_symmetry_multiplicity
    _atom_site_disorder_assembly
    _atom_site_disorder_group
    C C1 -0.33225(16) 0.07164(12) 0.40065(10) 0.0341(2) Uani d . 1 1 . .
    C C2 -0.24544(16) -0.05332(12) 0.48003(9) 0.0348(2) Uani d . 1 1 . .
    H H2 -0.1702 -0.0549 0.5354 0.042 Uiso calc R 1 1 . .
    C C3 -0.27246(18) -0.17603(13) 0.47577(9) 0.0370(3) Uani d . 1 1 . .
    H H3 -0.2136 -0.2617 0.5281 0.044 Uiso calc R 1 1 . .
    C C4 -0.38715(18) -0.17217(13) 0.39367(10) 0.0378(3) Uani d . 1 1 . .
    C C5 -0.47281(18) -0.04548(15) 0.31426(10) 0.0423(3) Uani d . 1 1 . .
    H H5 -0.5486 -0.0437 0.2590 0.051 Uiso calc R 1 1 . .
    C C6 -0.44573(17) 0.07743(14) 0.31718(10) 0.0406(3) Uani d . 1 1 . .
    H H6 -0.5024 0.1630 0.2642 0.049 Uiso calc R 1 1 . .
    C C7 -0.16167(17) -0.02771(12) 0.09893(9) 0.0345(2) Uani d . 1 1 . .
    C C8 -0.20456(18) 0.11701(13) 0.05818(10) 0.0394(3) Uani d . 1 1 . .
    H H8 -0.2801 0.1679 -0.0049 0.047 Uiso calc R 1 1 . .
    C C9 -0.13380(19) 0.18491(12) 0.11231(10) 0.0387(3) Uani d . 1 1 . .
    H H9 -0.1618 0.2824 0.0860 0.046 Uiso calc R 1 1 . .
    C C10 -0.02072(16) 0.10786(12) 0.20608(9) 0.0331(2) Uani d . 1 1 . .
    C C11 0.01838(17) -0.03791(12) 0.24690(10) 0.0357(2) Uani d . 1 1 . .
    H H11 0.0921 -0.0892 0.3105 0.043 Uiso calc R 1 1 . .
    C C12 -0.05206(17) -0.10608(12) 0.19311(10) 0.0361(3) Uani d . 1 1 . .
    H H12 -0.0263 -0.2035 0.2197 0.043 Uiso calc R 1 1 . .
    C C13 0.26472(17) 0.45692(12) 0.11080(9) 0.0339(2) Uani d . 1 1 . .
    C C14 0.36186(16) 0.58004(11) 0.19500(9) 0.0305(2) Uani d . 1 1 . .
    C C15 0.10688(16) 0.48525(11) 0.24878(9) 0.0322(2) Uani d . 1 1 . .
    N N1 -0.30636(15) 0.20134(11) 0.40532(10) 0.0443(3) Uani d . 1 1 . .
    N N2 -0.22950(16) -0.10017(13) 0.04030(9) 0.0447(3) Uani d . 1 1 . .
    N N3 0.38541(14) 0.53546(10) 0.11487(7) 0.0338(2) Uani d . 1 1 . .
    N N4 0.22586(14) 0.55802(10) 0.26462(7) 0.0329(2) Uani d . 1 1 . .
    N N5 0.12224(14) 0.42855(10) 0.17511(8) 0.0359(2) Uani d . 1 1 . .
    N N6 0.2906(2) 0.40378(15) 0.03568(10) 0.0538(3) Uani d . 1 1 . .
    N N7 0.48129(18) 0.65529(12) 0.20504(10) 0.0444(3) Uani d . 1 1 . .
    N N8 -0.03642(18) 0.46571(13) 0.31286(10) 0.0465(3) Uani d . 1 1 . .
    O O1 -0.42179(18) -0.28988(12) 0.38794(9) 0.0562(3) Uani d . 1 1 . .
    O O2 -0.21683(16) 0.19698(11) 0.48256(9) 0.0566(3) Uani d . 1 1 . .
    O O3 -0.37293(19) 0.31089(11) 0.33173(12) 0.0782(4) Uani d . 1 1 . .
    O O4 0.05318(15) 0.16839(10) 0.26239(8) 0.0464(2) Uani d . 1 1 . .
    O O5 -0.31476(16) -0.03215(14) -0.04647(9) 0.0633(3) Uani d . 1 1 . .
    O O6 -0.19394(18) -0.22987(12) 0.08023(9) 0.0632(3) Uani d . 1 1 . .
    O O7 0.23235(17) 0.53850(11) 0.47450(9) 0.0526(3) Uani d . 1 1 . .
    H H1 -0.357(3) -0.370(3) 0.4389(18) 0.093(7) Uiso d . 1 1 . .
    H H4 0.054(3) 0.257(2) 0.2186(15) 0.071(5) Uiso d . 1 1 . .
    H H6A 0.216(3) 0.353(2) 0.0306(14) 0.063(5) Uiso d . 1 1 . .
    H H6B 0.378(3) 0.4227(19) -0.0065(14) 0.060(5) Uiso d . 1 1 . .
    H H7A 0.243(3) 0.555(2) 0.4067(17) 0.075(6) Uiso d . 1 1 . .
    H H7B 0.252(3) 0.607(2) 0.4863(17) 0.084(6) Uiso d . 1 1 . .
    H H7C 0.576(2) 0.6648(17) 0.1643(13) 0.054(5) Uiso d . 1 1 . .
    H H7D 0.478(2) 0.6781(18) 0.2619(15) 0.061(5) Uiso d . 1 1 . .
    H H8A -0.119(2) 0.4277(18) 0.3014(14) 0.058(5) Uiso d . 1 1 . .
    H H8B -0.048(2) 0.4994(19) 0.3622(15) 0.062(5) Uiso d . 1 1 . .
loop_
    _atom_site_aniso_label
    _atom_site_aniso_U_11
    _atom_site_aniso_U_22
    _atom_site_aniso_U_33
    _atom_site_aniso_U_12
    _atom_site_aniso_U_13
    _atom_site_aniso_U_23
    C1 0.0295(5) 0.0342(6) 0.0400(6) -0.0099(4) 0.0057(4) -0.0143(5)
    C2 0.0353(5) 0.0380(6) 0.0333(6) -0.0102(5) 0.0008(4) -0.0151(5)
    C3 0.0442(6) 0.0343(6) 0.0329(6) -0.0094(5) 0.0004(5) -0.0129(5)
    C4 0.0430(6) 0.0430(7) 0.0358(6) -0.0153(5) 0.0064(5) -0.0214(5)
    C5 0.0385(6) 0.0548(8) 0.0365(6) -0.0139(6) -0.0014(5) -0.0188(6)
    C6 0.0329(6) 0.0422(7) 0.0389(6) -0.0057(5) -0.0015(5) -0.0083(5)
    C7 0.0374(6) 0.0389(6) 0.0356(6) -0.0163(5) 0.0085(5) -0.0195(5)
    C8 0.0446(6) 0.0391(6) 0.0321(6) -0.0115(5) -0.0014(5) -0.0098(5)
    C9 0.0485(7) 0.0279(5) 0.0376(6) -0.0099(5) 0.0000(5) -0.0093(5)
    C10 0.0371(6) 0.0324(5) 0.0344(6) -0.0131(4) 0.0055(4) -0.0151(5)
    C11 0.0384(6) 0.0312(6) 0.0350(6) -0.0080(5) -0.0002(5) -0.0096(5)
    C12 0.0418(6) 0.0271(5) 0.0409(6) -0.0099(4) 0.0070(5) -0.0135(5)
    C13 0.0448(6) 0.0315(5) 0.0297(5) -0.0136(5) -0.0005(5) -0.0134(5)
    C14 0.0394(6) 0.0249(5) 0.0281(5) -0.0092(4) -0.0024(4) -0.0100(4)
    C15 0.0380(6) 0.0265(5) 0.0317(5) -0.0073(4) 0.0008(4) -0.0105(4)
    N1 0.0362(5) 0.0353(5) 0.0616(7) -0.0111(4) 0.0050(5) -0.0169(5)
    N2 0.0466(6) 0.0588(7) 0.0475(6) -0.0282(5) 0.0158(5) -0.0326(6)
    N3 0.0446(5) 0.0344(5) 0.0288(5) -0.0170(4) 0.0032(4) -0.0148(4)
    N4 0.0412(5) 0.0300(5) 0.0322(5) -0.0104(4) 0.0028(4) -0.0160(4)
    N5 0.0440(5) 0.0357(5) 0.0360(5) -0.0178(4) 0.0036(4) -0.0175(4)
    N6 0.0714(8) 0.0706(8) 0.0509(7) -0.0428(7) 0.0212(6) -0.0438(7)
    N7 0.0581(7) 0.0516(7) 0.0411(6) -0.0309(6) 0.0084(5) -0.0269(5)
    N8 0.0490(6) 0.0521(7) 0.0498(7) -0.0222(5) 0.0158(5) -0.0265(6)
    O1 0.0798(7) 0.0498(6) 0.0523(6) -0.0234(6) -0.0038(6) -0.0293(5)
    O2 0.0633(6) 0.0503(6) 0.0687(7) -0.0224(5) 0.0021(5) -0.0310(5)
    O3 0.0767(8) 0.0327(5) 0.1046(10) -0.0105(5) -0.0261(7) -0.0024(6)
    O4 0.0633(6) 0.0399(5) 0.0426(5) -0.0224(4) -0.0035(4) -0.0166(4)
    O5 0.0642(7) 0.0895(9) 0.0527(6) -0.0272(6) -0.0010(5) -0.0398(6)
    O6 0.0876(8) 0.0572(6) 0.0702(7) -0.0425(6) 0.0180(6) -0.0382(6)
    O7 0.0817(7) 0.0497(6) 0.0421(6) -0.0346(5) 0.0143(5) -0.0242(5)
_geom_special_details
;
 All esds (except the esd in the dihedral angle between two l.s. planes)
 are estimated using the full covariance matrix.  The cell esds are taken
 into account individually in the estimation of esds in distances, angles
 and torsion angles; correlations between esds in cell parameters are only
 used when they are defined by crystal symmetry.  An approximate (isotropic)
 treatment of cell esds is used for estimating esds involving l.s. planes.
;
loop_
    _geom_bond_atom_site_label_1
    _geom_bond_atom_site_label_2
    _geom_bond_site_symmetry_2
    _geom_bond_distance
    _geom_bond_publ_flag
    C1 C2 . 1.3766(17) ?
    C1 C6 . 1.3877(18) ?
    C1 N1 . 1.4501(16) ?
    C2 C3 . 1.3774(17) ?
    C2 H2 . 0.9300 ?
    C3 C4 . 1.3857(17) ?
    C3 H3 . 0.9300 ?
    C4 O1 . 1.3538(15) ?
    C4 C5 . 1.3852(19) ?
    C5 C6 . 1.3726(19) ?
    C5 H5 . 0.9300 ?
    C6 H6 . 0.9300 ?
    C7 C8 . 1.3804(18) ?
    C7 C12 . 1.3815(18) ?
    C7 N2 . 1.4518(15) ?
    C8 C9 . 1.3770(17) ?
    C8 H8 . 0.9300 ?
    C9 C10 . 1.3871(18) ?
    C9 H9 . 0.9300 ?
    C10 O4 . 1.3488(14) ?
    C10 C11 . 1.3915(17) ?
    C11 C12 . 1.3747(17) ?
    C11 H11 . 0.9300 ?
    C12 H12 . 0.9300 ?
    C13 N6 . 1.3333(16) ?
    C13 N3 . 1.3414(14) ?
    C13 N5 . 1.3421(16) ?
    C14 N7 . 1.3326(15) ?
    C14 N3 . 1.3381(14) ?
    C14 N4 . 1.3418(16) ?
    C15 N8 . 1.3335(17) ?
    C15 N4 . 1.3384(15) ?
    C15 N5 . 1.3416(15) ?
    N1 O3 . 1.2176(16) ?
    N1 O2 . 1.2266(16) ?
    N2 O5 . 1.2212(17) ?
    N2 O6 . 1.2386(17) ?
    N6 H6A . 0.860(18) ?
    N6 H6B . 0.845(18) ?
    N7 H7C . 0.867(17) ?
    N7 H7D . 0.894(19) ?
    N8 H8A . 0.830(17) ?
    N8 H8B . 0.867(19) ?
    O1 H1 . 0.90(2) ?
    O4 H4 . 0.91(2) ?
    O7 H7A . 0.88(2) ?
    O7 H7B . 0.84(2) ?
loop_
    _geom_angle_atom_site_label_1
    _geom_angle_atom_site_label_2
    _geom_angle_atom_site_label_3
    _geom_angle_site_symmetry_1
    _geom_angle_site_symmetry_3
    _geom_angle
    _geom_angle_publ_flag
    C2 C1 C6 . . 122.08(11) ?
    C2 C1 N1 . . 118.88(11) ?
    C6 C1 N1 . . 119.04(11) ?
    C1 C2 C3 . . 118.59(11) ?
    C1 C2 H2 . . 120.7 ?
    C3 C2 H2 . . 120.7 ?
    C2 C3 C4 . . 120.13(11) ?
    C2 C3 H3 . . 119.9 ?
    C4 C3 H3 . . 119.9 ?
    O1 C4 C5 . . 117.44(12) ?
    O1 C4 C3 . . 122.07(12) ?
    C5 C4 C3 . . 120.48(11) ?
    C6 C5 C4 . . 119.93(12) ?
    C6 C5 H5 . . 120.0 ?
    C4 C5 H5 . . 120.0 ?
    C5 C6 C1 . . 118.78(12) ?
    C5 C6 H6 . . 120.6 ?
    C1 C6 H6 . . 120.6 ?
    C8 C7 C12 . . 121.83(10) ?
    C8 C7 N2 . . 119.31(12) ?
    C12 C7 N2 . . 118.84(11) ?
    C9 C8 C7 . . 118.99(11) ?
    C9 C8 H8 . . 120.5 ?
    C7 C8 H8 . . 120.5 ?
    C8 C9 C10 . . 119.96(11) ?
    C8 C9 H9 . . 120.0 ?
    C10 C9 H9 . . 120.0 ?
    O4 C10 C9 . . 122.67(11) ?
    O4 C10 C11 . . 117.05(11) ?
    C9 C10 C11 . . 120.27(10) ?
    C12 C11 C10 . . 119.93(12) ?
    C12 C11 H11 . . 120.0 ?
    C10 C11 H11 . . 120.0 ?
    C11 C12 C7 . . 119.00(11) ?
    C11 C12 H12 . . 120.5 ?
    C7 C12 H12 . . 120.5 ?
    N6 C13 N3 . . 116.17(11) ?
    N6 C13 N5 . . 118.22(11) ?
    N3 C13 N5 . . 125.61(10) ?
    N7 C14 N3 . . 117.08(11) ?
    N7 C14 N4 . . 117.29(10) ?
    N3 C14 N4 . . 125.61(10) ?
    N8 C15 N4 . . 117.07(11) ?
    N8 C15 N5 . . 117.58(11) ?
    N4 C15 N5 . . 125.34(10) ?
    O3 N1 O2 . . 122.26(12) ?
    O3 N1 C1 . . 118.70(12) ?
    O2 N1 C1 . . 119.04(11) ?
    O5 N2 O6 . . 122.77(11) ?
    O5 N2 C7 . . 119.29(12) ?
    O6 N2 C7 . . 117.92(12) ?
    C14 N3 C13 . . 114.25(10) ?
    C15 N4 C14 . . 114.57(10) ?
    C15 N5 C13 . . 114.40(9) ?
    C13 N6 H6A . . 118.8(12) ?
    C13 N6 H6B . . 119.2(12) ?
    H6A N6 H6B . . 122.0(17) ?
    C14 N7 H7C . . 118.7(11) ?
    C14 N7 H7D . . 118.9(11) ?
    H7C N7 H7D . . 121.0(15) ?
    C15 N8 H8A . . 119.2(12) ?
    C15 N8 H8B . . 119.5(11) ?
    H8A N8 H8B . . 121.1(16) ?
    C4 O1 H1 . . 114.2(14) ?
    C10 O4 H4 . . 107.8(12) ?
    H7A O7 H7B . . 108.7(19) ?
loop_
    _geom_torsion_atom_site_label_1
    _geom_torsion_atom_site_label_2
    _geom_torsion_atom_site_label_3
    _geom_torsion_atom_site_label_4
    _geom_torsion_site_symmetry_1
    _geom_torsion_site_symmetry_2
    _geom_torsion_site_symmetry_3
    _geom_torsion_site_symmetry_4
    _geom_torsion
    _geom_torsion_publ_flag
    C6 C1 C2 C3 . . . . 0.14(18) ?
    N1 C1 C2 C3 . . . . 179.25(11) ?
    C1 C2 C3 C4 . . . . -0.89(18) ?
    C2 C3 C4 O1 . . . . -178.18(11) ?
    C2 C3 C4 C5 . . . . 1.15(18) ?
    O1 C4 C5 C6 . . . . 178.73(12) ?
    C3 C4 C5 C6 . . . . -0.63(19) ?
    C4 C5 C6 C1 . . . . -0.12(18) ?
    C2 C1 C6 C5 . . . . 0.37(18) ?
    N1 C1 C6 C5 . . . . -178.74(11) ?
    C12 C7 C8 C9 . . . . 0.89(18) ?
    N2 C7 C8 C9 . . . . -177.66(11) ?
    C7 C8 C9 C10 . . . . 0.24(19) ?
    C8 C9 C10 O4 . . . . 179.76(12) ?
    C8 C9 C10 C11 . . . . -1.32(18) ?
    O4 C10 C11 C12 . . . . -179.73(11) ?
    C9 C10 C11 C12 . . . . 1.29(18) ?
    C10 C11 C12 C7 . . . . -0.18(18) ?
    C8 C7 C12 C11 . . . . -0.92(18) ?
    N2 C7 C12 C11 . . . . 177.64(10) ?
    C2 C1 N1 O3 . . . . 175.39(13) ?
    C6 C1 N1 O3 . . . . -5.47(18) ?
    C2 C1 N1 O2 . . . . -3.93(17) ?
    C6 C1 N1 O2 . . . . 175.21(11) ?
    C8 C7 N2 O5 . . . . 3.71(17) ?
    C12 C7 N2 O5 . . . . -174.89(11) ?
    C8 C7 N2 O6 . . . . -177.86(11) ?
    C12 C7 N2 O6 . . . . 3.55(17) ?
    N7 C14 N3 C13 . . . . 178.15(11) ?
    N4 C14 N3 C13 . . . . -3.37(16) ?
    N6 C13 N3 C14 . . . . -176.36(11) ?
    N5 C13 N3 C14 . . . . 3.84(17) ?
    N8 C15 N4 C14 . . . . -177.10(11) ?
    N5 C15 N4 C14 . . . . 4.13(17) ?
    N7 C14 N4 C15 . . . . 178.19(11) ?
    N3 C14 N4 C15 . . . . -0.29(16) ?
    N8 C15 N5 C13 . . . . 177.51(11) ?
    N4 C15 N5 C13 . . . . -3.73(17) ?
    N6 C13 N5 C15 . . . . 179.61(12) ?
    N3 C13 N5 C15 . . . . -0.59(17) ?
loop_
    _geom_hbond_atom_site_label_D
    _geom_hbond_atom_site_label_H
    _geom_hbond_atom_site_label_A
    _geom_hbond_site_symmetry_A
    _geom_hbond_distance_DH
    _geom_hbond_distance_HA
    _geom_hbond_distance_DA
    _geom_hbond_angle_DHA
    _geom_hbond_publ_flag
    O1 H1 O7 2_556 0.90(2) 1.76(2) 2.6600(18) 172(2) y
    O4 H4 N5 . 0.91(2) 1.87(2) 2.7217(16) 157(2) y
    N6 H6A O6 2 0.860(18) 2.363(19) 3.0276(16) 134(2) y
    N6 H6B N3 2_665 0.845(18) 2.235(19) 3.080(2) 178(2) y
    O7 H7A N4 . 0.88(2) 1.94(2) 2.8020(18) 166(2) y
    O7 H7B O2 2_566 0.84(2) 2.22(2) 3.0424(18) 164(2) y
    N7 H7C O6 1_665 0.867(17) 2.250(17) 3.056(2) 155(2) y
    N7 H7D O1 1_665 0.894(19) 2.049(19) 2.8996(17) 159(2) y
    N8 H8A O3 . 0.830(17) 2.367(18) 3.158(2) 159(2) y
    N8 H8B O7 2_566 0.867(19) 2.517(18) 3.1890(19) 135(2) y
_iucr_refine_instructions_details
;
TITL I in P-1
CELL  0.71073   7.1230  10.5770  13.6800   68.256   88.772   76.604
ZERR     2.00   0.0050   0.0040   0.0050    0.005    0.006    0.005
LATT   1
SFAC  C    H    N    O
UNIT  30   36   16   14
MERG   2
FMAP   2
PLAN   20
SIZE     0.20   0.20   0.30
TEMP 22
HTAB O1 O7_$1
EQIV $1  -x,-y,1-z
HTAB O4 N5
HTAB N6 O6_$2
EQIV $2 -x,-y,-z
HTAB N6 N3_$3
EQIV $3 1-x,1-y,-z
HTAB O7 N4
HTAB O7 O2_$4
EQIV $4 -x,1-y,1-z
HTAB N7 O6_$5
EQIV $5 1+x,1+y,z
HTAB N7 O1_$5
HTAB N8 O3
HTAB N8 O7_$7
EQIV $7 -x,1-y,1-z
ACTA
BOND   $H
CONF
L.S.   4
TEMP    22.00
WGHT    0.059800    0.127600
FVAR       0.50452
C1    1   -0.332250    0.071638    0.400651    11.00000    0.02951    0.03418 =
         0.03997   -0.01426    0.00568   -0.00994
C2    1   -0.245442   -0.053324    0.480029    11.00000    0.03530    0.03799 =
         0.03334   -0.01508    0.00076   -0.01024
AFIX  43
H2    2   -0.170159   -0.054859    0.535354    11.00000   -1.20000
AFIX   0
C3    1   -0.272458   -0.176033    0.475767    11.00000    0.04422    0.03428 =
         0.03289   -0.01295    0.00044   -0.00939
AFIX  43
H3    2   -0.213603   -0.261653    0.528092    11.00000   -1.20000
AFIX   0
C4    1   -0.387153   -0.172166    0.393672    11.00000    0.04299    0.04304 =
         0.03580   -0.02140    0.00643   -0.01530
C5    1   -0.472810   -0.045480    0.314263    11.00000    0.03855    0.05485 =
         0.03647   -0.01879   -0.00140   -0.01387
AFIX  43
H5    2   -0.548587   -0.043711    0.259031    11.00000   -1.20000
AFIX   0
C6    1   -0.445726    0.077431    0.317183    11.00000    0.03292    0.04219 =
         0.03887   -0.00832   -0.00150   -0.00569
AFIX  43
H6    2   -0.502384    0.163021    0.264197    11.00000   -1.20000
AFIX   0
C7    1   -0.161665   -0.027714    0.098928    11.00000    0.03737    0.03892 =
         0.03556   -0.01946    0.00848   -0.01632
C8    1   -0.204555    0.117005    0.058181    11.00000    0.04465    0.03909 =
         0.03209   -0.00981   -0.00136   -0.01147
AFIX  43
H8    2   -0.280089    0.167868   -0.004873    11.00000   -1.20000
AFIX   0
C9    1   -0.133803    0.184914    0.112314    11.00000    0.04848    0.02789 =
         0.03763   -0.00927   -0.00005   -0.00987
AFIX  43
H9    2   -0.161822    0.282376    0.086024    11.00000   -1.20000
AFIX   0
C10   1   -0.020716    0.107861    0.206080    11.00000    0.03706    0.03241 =
         0.03436   -0.01505    0.00552   -0.01306
C11   1    0.018384   -0.037907    0.246899    11.00000    0.03844    0.03116 =
         0.03501   -0.00960   -0.00017   -0.00801
AFIX  43
H11   2    0.092097   -0.089159    0.310505    11.00000   -1.20000
AFIX   0
C12   1   -0.052059   -0.106077    0.193106    11.00000    0.04178    0.02706 =
         0.04090   -0.01346    0.00704   -0.00994
AFIX  43
H12   2   -0.026318   -0.203476    0.219712    11.00000   -1.20000
AFIX   0
C13   1    0.264721    0.456919    0.110798    11.00000    0.04477    0.03151 =
         0.02971   -0.01339   -0.00048   -0.01362
C14   1    0.361863    0.580038    0.195004    11.00000    0.03938    0.02494 =
         0.02813   -0.00998   -0.00237   -0.00916
C15   1    0.106877    0.485246    0.248781    11.00000    0.03795    0.02646 =
         0.03169   -0.01054    0.00077   -0.00728
N1    3   -0.306358    0.201343    0.405316    11.00000    0.03617    0.03530 =
         0.06155   -0.01691    0.00500   -0.01106
N2    3   -0.229503   -0.100173    0.040301    11.00000    0.04665    0.05884 =
         0.04752   -0.03259    0.01579   -0.02820
N3    3    0.385413    0.535456    0.114873    11.00000    0.04461    0.03439 =
         0.02879   -0.01479    0.00319   -0.01699
N4    3    0.225857    0.558021    0.264616    11.00000    0.04122    0.02997 =
         0.03222   -0.01599    0.00276   -0.01042
N5    3    0.122240    0.428552    0.175107    11.00000    0.04403    0.03567 =
         0.03604   -0.01751    0.00361   -0.01783
N6    3    0.290577    0.403780    0.035680    11.00000    0.07137    0.07057 =
         0.05091   -0.04377    0.02123   -0.04285
N7    3    0.481293    0.655294    0.205041    11.00000    0.05808    0.05163 =
         0.04109   -0.02686    0.00841   -0.03092
N8    3   -0.036416    0.465711    0.312864    11.00000    0.04897    0.05209 =
         0.04979   -0.02652    0.01577   -0.02216
O1    4   -0.421792   -0.289878    0.387941    11.00000    0.07985    0.04982 =
         0.05233   -0.02927   -0.00380   -0.02339
O2    4   -0.216829    0.196981    0.482559    11.00000    0.06329    0.05028 =
         0.06868   -0.03097    0.00215   -0.02240
O3    4   -0.372933    0.310894    0.331727    11.00000    0.07670    0.03273 =
         0.10457   -0.00242   -0.02609   -0.01053
O4    4    0.053182    0.168387    0.262391    11.00000    0.06330    0.03993 =
         0.04260   -0.01663   -0.00347   -0.02235
O5    4   -0.314760   -0.032150   -0.046475    11.00000    0.06420    0.08951 =
         0.05269   -0.03975   -0.00098   -0.02717
O6    4   -0.193935   -0.229870    0.080230    11.00000    0.08760    0.05719 =
         0.07016   -0.03817    0.01802   -0.04253
O7    4    0.232354    0.538503    0.474504    11.00000    0.08175    0.04972 =
         0.04212   -0.02423    0.01433   -0.03460
H1    2   -0.356969   -0.370005    0.438934    11.00000    0.09293
H4    2    0.054432    0.256725    0.218595    11.00000    0.07105
H6A   2    0.215851    0.352875    0.030648    11.00000    0.06332
H6B   2    0.377693    0.422727   -0.006462    11.00000    0.05957
H7A   2    0.242973    0.554550    0.406704    11.00000    0.07463
H7B   2    0.252147    0.607216    0.486265    11.00000    0.08356
H7C   2    0.576122    0.664787    0.164268    11.00000    0.05374
H7D   2    0.477706    0.678073    0.261926    11.00000    0.06077
H8A   2   -0.118599    0.427659    0.301388    11.00000    0.05839
H8B   2   -0.047794    0.499362    0.362204    11.00000    0.06249
HKLF    4
REM  I in P-1
REM R1 =  0.0430 for   4164 Fo > 4sig(Fo)  and  0.0624 for all   5696 data
REM    311 parameters refined using      0 restraints
END
WGHT      0.0599      0.1279
REM Highest difference peak  0.196,  deepest hole -0.248,  1-sigma level  0.050
Q1    1   0.0001  0.0359  0.2193  11.00000  0.05    0.20
Q2    1  -0.2654 -0.1170  0.4836  11.00000  0.05    0.19
Q3    1   0.1036  0.4745  0.1992  11.00000  0.05    0.19
Q4    1  -0.2046  0.0440  0.0890  11.00000  0.05    0.18
;
