# Supplementary material for: 4-Nitro­phenol–2,4,6-triamino-1,3,5-triazine–water (2/1/1)
Source: Acta Crystallogr Sect E Struct Rep Online. 2012 Jun 30;68(Pt 7):o2286. doi: 10.1107/S1600536812029066 (PMC3394065; doi:10.1107/S1600536812029066)
Supplement: Supplementary file 2 [file e-68-o2286-Isup2.hkl]

#
# h,k,l, Fc-squared, Fo-squared, sigma(Fo-squared) and status flag
#
data_I
_shelx_title ' KANAGADARMEPHE in P-1'
_shelx_refln_list_code          4
_shelx_F_calc_maximum      209.91
_exptl_crystal_F_000       440.00
_reflns_d_resolution_high  0.6964
 
loop_
 _symmetry_equiv_pos_as_xyz
 'x, y, z'
 '-x, -y, -z'
 
_cell_length_a     7.1230
_cell_length_b    10.5770
_cell_length_c    13.6800
_cell_angle_alpha  68.256
_cell_angle_beta   88.772
_cell_angle_gamma  76.604
 
_shelx_F_squared_multiplier     1.000
 
loop_
 _refln_index_h
 _refln_index_k
 _refln_index_l
 _refln_F_squared_calc
 _refln_F_squared_meas
 _refln_F_squared_sigma
 _refln_observed_status
   1   0   0       12.02        7.88      0.21 o
   2   0   0     1565.35     1524.28     13.06 o
   3   0   0      108.22      108.18      1.33 o
   4   0   0      330.71      327.17      3.48 o
   5   0   0       63.55       66.01      1.67 o
   6   0   0        2.60        1.89      0.40 o
   7   0   0        4.75        5.26      0.85 o
   8   0   0       11.77       10.76      1.18 o
   9   0   0        3.35        1.95      1.07 o
  -9   1   0        1.05        1.70      1.30 o
  -8   1   0        5.64        3.75      1.09 o
  -7   1   0        2.26        1.52      0.88 o
  -6   1   0       63.97       60.72      1.40 o
  -5   1   0      100.09      111.67      1.90 o
  -4   1   0      259.42      282.31      3.11 o
  -3   1   0       52.00       51.27      0.77 o
  -2   1   0      356.39      356.01      3.25 o
  -1   1   0      160.20      155.54      1.41 o
   0   1   0      322.38      214.26      6.07 o
   1   1   0      125.46      126.81      1.21 o
   2   1   0        2.67        3.02      0.19 o
   3   1   0       15.28       10.48      0.34 o
   4   1   0      182.05      179.90      2.72 o
   5   1   0       54.50       52.22      1.05 o
   6   1   0      100.48      103.70      2.37 o
   7   1   0       42.99       42.09      1.74 o
   8   1   0       89.86       96.30      4.40 o
   9   1   0        2.73        3.68      1.00 o
  10   1   0        0.04        0.18      1.08 o
  -9   2   0       18.40       18.57      4.93 o
  -8   2   0        6.26        7.30      1.31 o
  -7   2   0       15.39       19.02      1.56 o
  -6   2   0      101.37      108.79      2.51 o
  -5   2   0       17.76       19.74      0.77 o
  -4   2   0       70.02       71.04      1.86 o
  -3   2   0       82.23       83.05      1.17 o
  -2   2   0      140.99      148.16      1.59 o
  -1   2   0     1003.95     1008.96      9.18 o
   0   2   0     3201.90     3115.90     30.95 o
   1   2   0       76.17       69.99      0.77 o
   2   2   0        4.31        7.35      0.24 o
   3   2   0       77.31       76.53      1.20 o
   4   2   0       79.87       85.80      1.82 o
   5   2   0      174.95      172.45      2.47 o
   6   2   0      194.81      196.21      3.29 o
   7   2   0       14.62       14.78      1.43 o
   8   2   0       27.04       29.75      1.69 o
   9   2   0        0.27       -0.02      0.79 o
  10   2   0        2.36        4.41      1.31 o
  -9   3   0        0.08       -1.31      1.31 o
  -8   3   0        0.00        0.41      1.69 o
  -7   3   0        5.99        5.93      1.74 o
  -6   3   0        1.84        0.45      0.60 o
  -5   3   0        8.35        6.07      0.60 o
  -4   3   0       31.78       35.53      0.90 o
  -3   3   0      208.34      212.99      2.71 o
  -2   3   0     1086.77     1192.56     11.98 o
  -1   3   0     1920.79     1903.03     19.01 o
   0   3   0     2482.69     2439.56     22.97 o
   1   3   0     3865.91     3690.03     32.81 o
   2   3   0      185.23      166.51      1.94 o
   3   3   0       95.14       80.49      1.29 o
   4   3   0      478.96      472.72      5.16 o
   5   3   0       13.01       14.86      0.60 o
   6   3   0      741.99      729.04      9.70 o
   7   3   0       65.28       58.79      2.11 o
   8   3   0        9.66       10.41      1.16 o
   9   3   0        0.53        0.64      0.77 o
  10   3   0        0.01        0.57      0.82 o
  -8   4   0        0.13        0.76      1.37 o
  -7   4   0        2.95        3.03      2.34 o
  -6   4   0       10.66       12.30      1.99 o
  -5   4   0        0.07       -0.19      0.53 o
  -4   4   0      138.46      133.75      2.15 o
  -3   4   0      306.12      311.49      4.50 o
  -2   4   0       20.13       16.85      0.61 o
  -1   4   0      434.51      390.92      4.83 o
   0   4   0       85.43       91.20      1.69 o
   1   4   0      416.06      437.18      4.69 o
   2   4   0      248.97      255.36      2.77 o
   3   4   0      323.55      342.39      4.89 o
   4   4   0       53.02       53.78      1.10 o
   5   4   0        0.03        0.46      0.37 o
   6   4   0       41.76       40.34      1.31 o
   7   4   0       22.37       22.96      1.25 o
   8   4   0       10.16       10.78      1.07 o
   9   4   0        0.59        0.01      0.76 o
  10   4   0        0.01       -0.60      0.89 o
  -8   5   0        0.25        0.95      1.49 o
  -7   5   0        0.87        0.30      2.26 o
  -6   5   0       17.19       18.03      2.15 o
  -5   5   0       55.62       61.59      1.98 o
  -4   5   0       48.79       50.60      1.68 o
  -3   5   0       38.54       38.23      1.09 o
  -2   5   0       66.93       51.20      1.49 o
  -1   5   0       59.81       65.11      1.15 o
   0   5   0        0.92        0.35      0.26 o
   1   5   0        6.11        7.47      0.40 o
   2   5   0     1703.75     1845.19     18.52 o
   3   5   0       40.23       42.82      0.93 o
   4   5   0       90.62       92.85      1.53 o
   5   5   0       17.05       17.69      0.78 o
   6   5   0      521.40      493.66      7.65 o
   7   5   0       17.44       16.61      1.26 o
   8   5   0        3.46        1.76      0.84 o
   9   5   0       11.53       10.75      1.31 o
  10   5   0        8.03        8.90      2.07 o
  -7   6   0        1.33        2.17      1.49 o
  -6   6   0       17.21       18.58      2.32 o
  -5   6   0        5.55        5.54      0.95 o
  -4   6   0       64.29       63.35      2.00 o
  -3   6   0       15.88       13.92      0.97 o
  -2   6   0       12.87       13.78      0.79 o
  -1   6   0       92.87       98.22      1.69 o
   0   6   0        0.14       -0.30      0.30 o
   1   6   0      240.48      242.53      3.41 o
   2   6   0      279.16      270.21      3.68 o
   3   6   0       96.81       96.83      1.62 o
   4   6   0        1.56        1.71      0.39 o
   5   6   0       13.34       14.15      0.62 o
   6   6   0      117.67      114.79      3.01 o
   7   6   0        0.00        0.59      0.68 o
   8   6   0        0.81        0.15      0.73 o
   9   6   0       54.52       52.26      2.64 o
  10   6   0       15.12       13.13      4.58 o
  -7   7   0        2.60        0.52      1.48 o
  -6   7   0       14.16       18.14      3.61 o
  -5   7   0       21.81       19.10      1.78 o
  -4   7   0       15.88       12.47      1.09 o
  -3   7   0        0.89        0.31      0.52 o
  -2   7   0        0.60        1.21      0.47 o
  -1   7   0       11.44       11.31      0.77 o
   0   7   0        0.71        0.47      0.38 o
   1   7   0       83.61       72.45      1.66 o
   2   7   0        1.83        0.91      0.34 o
   3   7   0        3.87        4.67      0.54 o
   4   7   0      157.39      152.49      2.52 o
   5   7   0       47.56       43.43      1.38 o
   6   7   0       12.73       13.09      1.15 o
   7   7   0        1.86        2.20      1.36 o
   8   7   0        1.86        1.61      0.84 o
   9   7   0        8.41        6.85      1.25 o
  -6   8   0        0.08        1.23      1.36 o
  -5   8   0        3.16        2.70      1.39 o
  -4   8   0        2.48        1.82      0.74 o
  -3   8   0        2.26        2.53      0.71 o
  -2   8   0        1.84        3.03      0.70 o
  -1   8   0      358.99      339.62      5.32 o
   0   8   0      690.54      684.18      9.39 o
   1   8   0       14.50       11.49      0.84 o
   2   8   0      290.09      297.02      4.61 o
   3   8   0       94.90       84.49      1.89 o
   4   8   0        4.00        4.00      0.56 o
   5   8   0       11.27       10.58      0.96 o
   6   8   0       37.58       36.25      1.90 o
   7   8   0       24.31       26.00      1.63 o
   8   8   0       40.81       39.32      2.06 o
   9   8   0        2.97        2.80      1.22 o
  -6   9   0        2.99        4.45      1.80 o
  -5   9   0        0.31       -0.04      1.21 o
  -4   9   0        5.73        7.18      1.33 o
  -3   9   0        0.60        0.41      0.74 o
  -2   9   0       27.92       27.19      1.47 o
  -1   9   0      113.50      101.07      2.69 o
   0   9   0       10.97        9.19      0.68 o
   1   9   0       15.12       15.82      0.83 o
   2   9   0       14.71       13.39      0.78 o
   3   9   0       15.04       17.61      1.58 o
   4   9   0       46.82       46.01      1.81 o
   5   9   0      266.90      252.61      5.72 o
   6   9   0       28.53       26.41      1.46 o
   7   9   0       70.34       69.45      2.37 o
   8   9   0       13.99       18.26      1.42 o
   9   9   0        4.81        3.32      1.26 o
  -5  10   0        4.84        3.35      1.71 o
  -4  10   0       22.93       19.14      2.57 o
  -3  10   0        8.21        7.10      1.43 o
  -2  10   0       11.88       12.04      1.19 o
  -1  10   0        0.71        0.61      1.04 o
   0  10   0        1.46       -0.49      0.57 o
   1  10   0        2.70        1.60      0.55 o
   2  10   0       25.52       25.51      1.16 o
   3  10   0       18.88       15.73      1.07 o
   4  10   0        5.69        4.91      1.00 o
   5  10   0       21.64       22.23      1.47 o
   6  10   0       16.77       17.18      1.42 o
   7  10   0        1.97        0.87      0.83 o
   8  10   0       11.31       15.70      1.68 o
  -4  11   0        0.75        2.08      2.04 o
  -3  11   0        1.42        2.50      1.44 o
  -2  11   0        5.32        4.55      1.11 o
  -1  11   0        0.00       -0.18      0.77 o
   0  11   0       21.81       19.30      1.84 o
   1  11   0        7.76        6.46      1.48 o
   2  11   0        0.38        0.50      0.60 o
   3  11   0        0.83        0.95      0.77 o
   4  11   0       32.39       30.64      1.65 o
   5  11   0        6.67        4.77      0.94 o
   6  11   0        1.68        2.12      0.83 o
   7  11   0        3.61        2.76      0.92 o
   8  11   0       17.54       17.94      3.81 o
  -3  12   0        2.73        5.03      2.51 o
  -2  12   0        2.12       -0.06      1.36 o
  -1  12   0        3.35        4.49      1.28 o
   0  12   0        6.82       11.62      1.67 o
   1  12   0        0.03       -0.07      1.15 o
   2  12   0       49.81       52.25      3.38 o
   3  12   0       16.05       16.03      1.59 o
   4  12   0       75.74       80.84      3.04 o
   5  12   0       12.89       13.72      1.35 o
   6  12   0        0.07        0.66      0.78 o
   7  12   0        0.10        0.66      1.42 o
  -1  13   0        1.80        1.57      2.04 o
   0  13   0       11.86       14.15      2.33 o
   1  13   0       55.82       64.67      4.13 o
   2  13   0       11.83       14.14      2.21 o
   3  13   0       13.52       15.30      1.72 o
   4  13   0        9.84       14.93      1.76 o
   5  13   0        1.23        1.86      0.87 o
   6  13   0       17.69       23.53      2.60 o
   2  14   0        0.69       -0.51      1.57 o
   3  14   0        5.58        4.84      1.74 o
  -5 -13   1        0.90        0.35      1.18 o
  -4 -13   1       19.97       19.74      1.95 o
  -3 -13   1        5.33        3.10      1.13 o
  -2 -13   1        1.16        2.36      1.47 o
  -1 -13   1        0.94        0.79      1.49 o
   0 -13   1        0.31       -0.12      2.08 o
  -6 -12   1        0.14       -0.58      0.76 o
  -5 -12   1        2.95        1.42      0.82 o
  -4 -12   1       13.72       18.57      1.48 o
  -3 -12   1        4.24        4.31      1.46 o
  -2 -12   1        0.01        1.57      1.21 o
  -1 -12   1        9.19        7.40      2.02 o
   0 -12   1       13.21       10.63      1.65 o
   1 -12   1        0.01       -0.33      1.41 o
   2 -12   1        0.02       -0.52      2.02 o
  -7 -11   1        6.24        6.57      1.38 o
  -6 -11   1        0.29        0.60      0.74 o
  -5 -11   1        3.63        3.76      0.88 o
  -4 -11   1       12.27       12.36      2.12 o
  -3 -11   1        0.05        0.52      0.71 o
  -2 -11   1        4.17        1.98      0.95 o
  -1 -11   1       13.88       14.05      1.62 o
   0 -11   1        0.10        0.06      0.75 o
   1 -11   1        1.59        2.12      0.96 o
   2 -11   1        0.01        0.46      1.01 o
   3 -11   1        0.71       -0.24      3.03 o
  -8 -10   1        2.13        0.59      0.92 o
  -7 -10   1        2.61        3.47      0.97 o
  -6 -10   1       25.18       21.67      1.60 o
  -5 -10   1        0.00       -0.73      0.73 o
  -4 -10   1        1.41        1.57      0.82 o
  -3 -10   1       24.95       24.64      1.31 o
  -2 -10   1       12.94        9.60      1.12 o
  -1 -10   1      106.39       96.76      5.45 o
   0 -10   1       44.91       48.70      2.15 o
   1 -10   1       58.11       60.54      2.47 o
   2 -10   1        1.59        2.05      0.90 o
   3 -10   1        0.15       -0.30      1.37 o
   4 -10   1        0.96        4.73      1.71 o
  -9  -9   1        0.57        0.38      1.04 o
  -8  -9   1       20.89       17.85      1.49 o
  -7  -9   1       80.06       74.76      2.46 o
  -6  -9   1      141.41      135.95      3.66 o
  -5  -9   1        5.04        3.64      1.02 o
  -4  -9   1        8.85        7.86      0.96 o
  -3  -9   1        3.92        2.91      0.66 o
  -2  -9   1      241.80      222.83      4.30 o
  -1  -9   1       19.54       25.33      2.07 o
   0  -9   1       16.93       16.25      1.30 o
   1  -9   1        6.74        4.65      0.95 o
   2  -9   1       16.32       16.54      1.63 o
   3  -9   1       12.08       14.22      1.67 o
   4  -9   1       31.72       35.39      5.34 o
   5  -9   1        2.16        1.11      1.46 o
  -9  -8   1        0.95        2.00      1.05 o
  -8  -8   1       42.43       43.45      2.19 o
  -7  -8   1      101.97      101.53      4.79 o
  -6  -8   1       32.05       32.47      1.56 o
  -5  -8   1       44.33       44.65      1.66 o
  -4  -8   1        5.73        5.37      0.73 o
  -3  -8   1       37.84       35.29      1.39 o
  -2  -8   1      391.21      348.85      5.85 o
  -1  -8   1       35.38       35.14      1.42 o
   0  -8   1       87.89       88.16      2.14 o
   1  -8   1      102.25       95.04      2.52 o
   2  -8   1        0.32       -0.08      0.55 o
   3  -8   1        1.74        2.02      0.87 o
   4  -8   1        7.88        9.23      1.42 o
   5  -8   1        0.21       -0.05      1.15 o
   6  -8   1        2.54        2.75      1.57 o
  -9  -7   1        7.93        6.90      1.26 o
  -8  -7   1       21.23       22.86      1.68 o
  -7  -7   1       21.89       24.88      1.59 o
  -6  -7   1        7.12        4.83      1.16 o
  -5  -7   1      100.95       99.67      2.52 o
  -4  -7   1        6.39        6.21      0.62 o
  -3  -7   1      151.30      152.20      2.74 o
  -2  -7   1      147.60      138.97      2.83 o
  -1  -7   1      341.69      336.82      5.03 o
   0  -7   1       93.81       93.93      2.04 o
   1  -7   1        0.17        0.36      0.41 o
   2  -7   1       27.54       29.07      1.78 o
   3  -7   1       10.97        8.30      1.31 o
   4  -7   1       19.31       19.66      1.47 o
   5  -7   1       56.70       55.29      3.40 o
   6  -7   1        0.02       -0.01      1.15 o
   7  -7   1        0.09        0.02      1.50 o
  -9  -6   1       38.80       37.32      2.13 o
  -8  -6   1       49.30       50.36      2.22 o
  -7  -6   1        1.85        0.71      0.70 o
  -6  -6   1        6.41        5.49      0.92 o
  -5  -6   1      256.88      246.46      3.84 o
  -4  -6   1       24.25       24.49      1.05 o
  -3  -6   1        0.01       -0.32      0.32 o
  -2  -6   1      110.76      107.22      2.03 o
  -1  -6   1      571.52      616.92      7.63 o
   0  -6   1      393.21      390.06      5.56 o
   1  -6   1        1.77        0.95      0.45 o
   2  -6   1      148.01      140.82      2.66 o
   3  -6   1       20.47       20.12      1.33 o
   4  -6   1       65.16       64.68      2.28 o
   5  -6   1      146.89      151.32      4.59 o
   6  -6   1        1.93        1.45      1.27 o
   7  -6   1        0.44        1.17      1.35 o
 -10  -5   1        0.07        1.14      1.19 o
  -9  -5   1       12.56       15.08      1.51 o
  -8  -5   1        3.90        5.63      1.00 o
  -7  -5   1       83.99       81.18      2.56 o
  -6  -5   1      214.60      203.09      3.54 o
  -5  -5   1       91.04       82.26      2.04 o
  -4  -5   1      129.98      128.76      2.46 o
  -3  -5   1      492.40      484.58      6.62 o
  -2  -5   1       17.75       21.42      0.86 o
  -1  -5   1      715.53      784.72      9.33 o
   0  -5   1       46.75       51.81      1.15 o
   1  -5   1       14.74       14.09      0.70 o
   2  -5   1      362.61      346.88      5.62 o
   3  -5   1      180.27      183.76      2.84 o
   4  -5   1      113.78      113.09      3.02 o
   5  -5   1      176.26      180.13      4.99 o
   6  -5   1       42.48       44.78      3.58 o
   7  -5   1        2.55        2.00      1.33 o
   8  -5   1        0.03       -0.05      1.41 o
 -10  -4   1        3.87        3.62      1.32 o
  -9  -4   1        0.79        1.84      0.93 o
  -8  -4   1        0.99        0.17      0.62 o
  -7  -4   1       33.96       34.70      1.50 o
  -6  -4   1       27.16       28.59      1.14 o
  -5  -4   1      896.59      891.75     10.77 o
  -4  -4   1      736.49      720.01     13.63 o
  -3  -4   1       42.90       46.61      1.24 o
  -2  -4   1       38.75       47.08      0.87 o
  -1  -4   1      310.71      348.35      3.85 o
   0  -4   1      862.19      822.97      9.67 o
   1  -4   1     1545.58     1537.50     17.62 o
   2  -4   1      861.63      858.02     13.71 o
   3  -4   1      481.91      506.07      6.90 o
   4  -4   1      152.06      160.94      2.51 o
   5  -4   1       12.85       11.30      0.85 o
   6  -4   1        0.30       -0.81      0.97 o
   7  -4   1        0.03       -0.98      0.98 o
   8  -4   1        0.21        1.40      1.47 o
 -10  -3   1        0.97        1.40      0.89 o
  -9  -3   1        1.22        0.37      0.73 o
  -8  -3   1        7.60        7.27      0.95 o
  -7  -3   1      200.27      189.13      4.24 o
  -6  -3   1      117.92      113.83      2.32 o
  -5  -3   1      116.20      103.32      1.77 o
  -4  -3   1        3.92        3.20      0.38 o
  -3  -3   1       20.28       17.30      0.54 o
  -2  -3   1       17.40       17.92      0.50 o
  -1  -3   1      334.14      335.55      3.45 o
   0  -3   1       56.17       51.60      0.77 o
   1  -3   1     1317.85     1296.61     13.82 o
   2  -3   1      181.13      193.04      2.58 o
   3  -3   1       91.30      113.71      1.70 o
   4  -3   1       37.65       36.78      1.03 o
   5  -3   1       35.86       32.40      1.23 o
   6  -3   1       15.83       17.45      1.36 o
   7  -3   1        6.96        7.06      1.49 o
   8  -3   1       22.14       28.04      2.80 o
   9  -3   1        0.36       -1.28      1.40 o
 -10  -2   1        1.70        1.33      1.31 o
  -9  -2   1        0.17       -0.71      0.71 o
  -8  -2   1        1.63       -0.56      0.66 o
  -7  -2   1      173.64      164.54      3.81 o
  -6  -2   1        0.59       -0.26      0.40 o
  -5  -2   1       28.47       29.14      0.91 o
  -4  -2   1       10.91       11.92      0.64 o
  -3  -2   1       95.33       82.41      1.51 o
  -2  -2   1       69.90       60.50      0.89 o
  -1  -2   1      159.24      182.04      1.85 o
   0  -2   1     2801.96     2764.64     23.55 o
   1  -2   1     9008.64     8297.68     77.54 o
   2  -2   1       12.35       15.02      0.44 o
   3  -2   1      450.32      448.94      4.60 o
   4  -2   1        2.89        3.61      0.37 o
   5  -2   1       28.38       27.59      0.99 o
   6  -2   1        4.72        6.37      0.84 o
   7  -2   1      138.46      149.92      5.81 o
   8  -2   1       12.46       15.10      2.20 o
   9  -2   1        0.96        1.63      1.43 o
 -10  -1   1        0.58        0.83      1.13 o
  -9  -1   1        2.42        2.16      0.95 o
  -8  -1   1        6.50        6.81      1.01 o
  -7  -1   1        0.93        1.13      0.65 o
  -6  -1   1       70.50       70.07      1.69 o
  -5  -1   1        6.17        6.91      0.53 o
  -4  -1   1       47.07       42.79      0.81 o
  -3  -1   1      760.72      732.01      8.63 o
  -2  -1   1      254.37      256.51      3.00 o
  -1  -1   1      539.24      546.29      5.58 o
   0  -1   1        5.19        5.67      0.26 o
   1  -1   1    21500.04    18087.25    178.85 o
   2  -1   1        0.89        0.03      0.16 o
   3  -1   1      156.61      159.37      1.97 o
   4  -1   1       60.26       63.13      1.10 o
   5  -1   1        1.02        1.03      0.35 o
   6  -1   1        2.28        1.78      0.79 o
   7  -1   1        6.54        6.53      1.17 o
   8  -1   1       86.45       91.74      4.11 o
   9  -1   1        3.60        3.99      1.65 o
  -9   0   1        1.13        1.03      1.02 o
  -8   0   1        4.31        3.22      0.86 o
  -7   0   1       60.99       65.35      2.15 o
  -6   0   1       23.08       21.96      0.82 o
  -5   0   1       10.68       11.72      0.50 o
  -4   0   1        0.37        0.20      0.20 o
  -3   0   1      439.34      456.97      4.87 o
  -2   0   1      118.86      129.47      1.48 o
  -1   0   1      672.08      640.99      7.53 o
   1   0   1     1448.66     1363.88     12.68 o
   2   0   1      643.51      627.73      6.74 o
   3   0   1        2.48        3.18      0.23 o
   4   0   1      357.53      355.75      3.96 o
   5   0   1        0.77        0.15      0.30 o
   6   0   1       48.30       51.34      1.24 o
   7   0   1       89.38       89.64      3.02 o
   8   0   1       10.97       10.34      1.39 o
   9   0   1        2.92        1.16      1.01 o
  -9   1   1       20.33       21.30      1.97 o
  -8   1   1        0.83       -0.16      0.85 o
  -7   1   1        3.07        3.19      0.75 o
  -6   1   1       45.37       50.53      1.40 o
  -5   1   1      143.84      155.41      2.24 o
  -4   1   1      566.35      554.87      6.26 o
  -3   1   1     1842.48     1866.77     17.58 o
  -2   1   1       39.81       33.26      0.62 o
  -1   1   1      819.70      815.61      8.26 o
   0   1   1      141.00       93.03      4.88 o
   1   1   1     1520.62     1514.86     13.04 o
   2   1   1       65.58       73.81      1.00 o
   3   1   1        7.84        7.97      0.29 o
   4   1   1       36.17       42.78      0.87 o
   5   1   1      155.80      171.99      2.73 o
   6   1   1       21.66       21.93      0.78 o
   7   1   1      126.94      135.03      3.88 o
   8   1   1       14.61       13.00      1.25 o
   9   1   1        6.97        7.81      1.41 o
  10   1   1        1.05        1.65      1.54 o
  -9   2   1       32.67       27.25      2.89 o
  -8   2   1        1.37        1.44      1.08 o
  -7   2   1        0.00       -0.58      1.07 o
  -6   2   1        1.44        1.16      0.47 o
  -5   2   1      140.62      146.45      2.38 o
  -4   2   1      244.23      236.29      3.02 o
  -3   2   1      464.87      461.82      5.22 o
  -2   2   1     1258.72     1199.77     12.81 o
  -1   2   1      839.96      830.83      7.63 o
   0   2   1      157.97      170.38      1.69 o
   1   2   1     1491.44     1545.81     13.71 o
   2   2   1       13.81       23.58      0.48 o
   3   2   1      338.36      340.01      4.18 o
   4   2   1      151.18      166.01      2.62 o
   5   2   1       95.49      102.53      1.69 o
   6   2   1       50.07       49.97      1.37 o
   7   2   1       95.79       94.30      2.66 o
   8   2   1       20.18       20.57      1.67 o
   9   2   1        7.80        7.96      1.54 o
  10   2   1        0.12        1.28      1.23 o
  -9   3   1        5.74        5.28      1.82 o
  -8   3   1        6.90        6.25      1.96 o
  -7   3   1        1.02       -0.36      1.21 o
  -6   3   1        1.15        0.69      0.47 o
  -5   3   1        6.62        6.41      0.60 o
  -4   3   1      308.09      310.67      4.17 o
  -3   3   1        3.40        5.34      0.40 o
  -2   3   1      360.78      363.06      4.15 o
  -1   3   1        0.67       -0.16      0.16 o
   0   3   1      282.56      270.51      2.78 o
   1   3   1      218.08      203.67      2.03 o
   2   3   1      531.93      565.32      5.48 o
   3   3   1      491.00      456.16      5.48 o
   4   3   1        1.90        3.00      0.65 o
   5   3   1       73.20       69.78      1.33 o
   6   3   1      122.57      118.14      2.30 o
   7   3   1      141.90      137.37      3.36 o
   8   3   1       19.92       21.73      2.22 o
   9   3   1       23.50       25.59      1.66 o
  10   3   1        3.85        5.06      1.15 o
  -8   4   1        1.71        2.38      1.51 o
  -7   4   1       18.66       19.08      2.33 o
  -6   4   1       22.73       21.89      1.43 o
  -5   4   1      276.32      286.81      4.45 o
  -4   4   1       33.39       34.63      1.05 o
  -3   4   1       72.63       74.74      1.22 o
  -2   4   1      129.89      121.56      1.87 o
  -1   4   1      237.48      272.27      3.89 o
   0   4   1       27.28       28.44      0.59 o
   1   4   1     1521.27     1590.12     14.97 o
   2   4   1     2670.15     2804.51     25.00 o
   3   4   1     1198.06     1257.95     12.00 o
   4   4   1      339.98      346.55      4.44 o
   5   4   1       14.74       14.15      0.62 o
   6   4   1        3.44        2.67      0.53 o
   7   4   1      126.39      126.40      2.90 o
   8   4   1        4.91        4.79      0.86 o
   9   4   1       19.77       22.59      1.83 o
  10   4   1        1.24        0.84      1.04 o
  -8   5   1        4.07        3.36      1.71 o
  -7   5   1       20.49       20.61      2.89 o
  -6   5   1       54.12       57.62      2.27 o
  -5   5   1       75.62       73.91      2.28 o
  -4   5   1        1.17        1.96      0.56 o
  -3   5   1       14.54       13.44      0.61 o
  -2   5   1       10.15       12.42      0.76 o
  -1   5   1      837.08      907.37     11.69 o
   0   5   1      229.91      287.44      3.78 o
   1   5   1     1478.46     1490.85     14.16 o
   2   5   1       38.32       35.76      0.70 o
   3   5   1        0.04       -0.15      0.18 o
   4   5   1      428.66      442.56      4.88 o
   5   5   1        0.06        0.92      0.32 o
   6   5   1        0.86       -0.04      0.60 o
   7   5   1       44.17       45.77      3.05 o
   8   5   1        3.68        3.80      0.91 o
   9   5   1        4.86        3.56      1.06 o
  10   5   1       18.82       18.99      1.77 o
  -8   6   1        0.23        0.67      1.32 o
  -7   6   1       60.58       61.88      3.90 o
  -6   6   1       16.66       16.16      1.70 o
  -5   6   1        0.16        0.79      0.59 o
  -4   6   1        2.77        2.52      0.63 o
  -3   6   1        6.78        6.78      0.75 o
  -2   6   1      232.68      239.63      4.26 o
  -1   6   1       77.43       89.22      2.05 o
   0   6   1       33.78       32.14      0.79 o
   1   6   1       32.90       34.61      0.75 o
   2   6   1      811.45      821.51      8.11 o
   3   6   1      238.27      274.35      2.94 o
   4   6   1        3.36        3.60      0.34 o
   5   6   1       43.43       45.07      1.28 o
   6   6   1      106.35      103.52      2.77 o
   7   6   1      113.70      107.86      3.01 o
   8   6   1        8.78        8.49      1.22 o
   9   6   1       48.20       50.10      4.51 o
  10   6   1        4.38        3.83      1.40 o
  -7   7   1       16.69       15.21      3.83 o
  -6   7   1       15.10        8.83      3.08 o
  -5   7   1        3.34        3.27      0.89 o
  -4   7   1       43.33       43.86      1.71 o
  -3   7   1       45.45       47.81      1.92 o
  -2   7   1        7.13        8.28      0.82 o
  -1   7   1        8.68        8.74      0.69 o
   0   7   1       30.99       26.07      0.82 o
   1   7   1      517.19      509.41      6.35 o
   2   7   1      131.94      133.11      1.91 o
   3   7   1      109.65      123.68      1.82 o
   4   7   1       17.22       17.62      0.85 o
   5   7   1        3.81        3.28      0.46 o
   6   7   1       10.31       10.62      1.05 o
   7   7   1       10.44       11.42      1.22 o
   8   7   1       27.40       26.09      1.70 o
   9   7   1        7.92        7.11      1.27 o
  -6   8   1        5.20        6.81      1.83 o
  -5   8   1        9.02        8.46      1.18 o
  -4   8   1       12.11       13.58      1.17 o
  -3   8   1      128.20      127.69      3.12 o
  -2   8   1      102.32      104.97      2.41 o
  -1   8   1      184.02      188.16      3.41 o
   0   8   1      524.97      467.00      6.04 o
   1   8   1       64.66       61.53      1.40 o
   2   8   1        6.51        7.70      0.65 o
   3   8   1       19.77       18.26      0.73 o
   4   8   1       22.05       21.03      0.80 o
   5   8   1      571.89      549.87      8.50 o
   6   8   1      172.09      167.82      4.23 o
   7   8   1        0.38        0.75      1.06 o
   8   8   1        9.89       11.40      1.37 o
   9   8   1       29.73       33.45      2.38 o
  -6   9   1        2.63        2.27      1.56 o
  -5   9   1        0.01        0.05      1.26 o
  -4   9   1        9.52        8.99      1.09 o
  -3   9   1       16.02       17.20      1.29 o
  -2   9   1        6.28        3.68      0.79 o
  -1   9   1        6.53        8.25      0.84 o
   0   9   1      371.08      324.33      5.16 o
   1   9   1       40.23       44.71      1.25 o
   2   9   1        4.16        3.93      0.52 o
   3   9   1        3.13        3.90      0.55 o
   4   9   1      163.21      142.95      4.82 o
   5   9   1       64.44       64.67      2.23 o
   6   9   1       78.57       77.53      2.61 o
   7   9   1       26.34       25.54      1.47 o
   8   9   1        5.95        5.63      1.08 o
   9   9   1        4.49        6.80      1.72 o
  -5  10   1        8.46        9.95      2.12 o
  -4  10   1        0.52        0.25      1.00 o
  -3  10   1        0.03        0.73      0.71 o
  -2  10   1        6.98        5.60      0.92 o
  -1  10   1       25.30       21.22      1.37 o
   0  10   1       62.50       51.42      2.21 o
   1  10   1      139.55      129.04      2.41 o
   2  10   1        0.25        0.80      0.43 o
   3  10   1       16.58       14.40      0.83 o
   4  10   1      113.78       98.64      2.49 o
   5  10   1       60.10       61.74      2.23 o
   6  10   1       32.47       29.82      1.69 o
   7  10   1        0.22        0.33      0.70 o
   8  10   1        9.92       10.23      1.16 o
  -4  11   1        1.18        4.41      1.62 o
  -3  11   1       31.96       31.74      5.81 o
  -2  11   1        4.91        6.94      1.34 o
  -1  11   1       20.31       18.52      1.53 o
   0  11   1        9.44       13.89      1.37 o
   1  11   1        4.09        4.14      1.27 o
   2  11   1       51.87       48.88      1.52 o
   3  11   1       77.93       72.82      2.09 o
   4  11   1        7.67        9.30      0.92 o
   5  11   1       22.40       20.43      1.45 o
   6  11   1       19.08       23.95      1.61 o
   7  11   1        6.23        6.31      1.08 o
   8  11   1        2.18        2.41      1.13 o
  -3  12   1        0.66       -0.15      1.25 o
  -2  12   1        6.82        3.96      1.27 o
  -1  12   1        0.00        0.29      0.98 o
   0  12   1       16.29       13.88      2.09 o
   1  12   1        1.91        4.01      1.14 o
   2  12   1       12.20       19.63      1.63 o
   3  12   1       11.69       10.12      1.37 o
   4  12   1        0.91        2.41      1.33 o
   5  12   1        5.84        7.00      1.33 o
   6  12   1        4.33        5.35      1.06 o
   7  12   1       18.27       25.78      2.09 o
  -2  13   1        0.86        4.91      2.44 o
  -1  13   1       13.89       16.35      3.06 o
   0  13   1       15.42       17.44      2.47 o
   1  13   1        3.14        2.97      1.34 o
   2  13   1       33.31       37.34      3.09 o
   3  13   1       16.21       19.05      1.83 o
   4  13   1        2.11        3.14      1.08 o
   5  13   1       14.82       13.95      1.41 o
   6  13   1        0.97        1.69      1.05 o
   1  14   1        1.39        0.40      1.52 o
   2  14   1       39.90       42.30      3.48 o
   3  14   1       14.04        9.71      2.83 o
   4  14   1        4.04        4.26      1.25 o
  -4 -13   2        0.24        3.28      2.18 o
  -3 -13   2       28.78       44.27      3.54 o
  -2 -13   2       12.05       16.70      2.50 o
  -1 -13   2       11.62       11.51      3.03 o
   0 -13   2        0.81        2.32      2.28 o
  -6 -12   2        6.92        8.62      1.50 o
  -5 -12   2        0.31        0.51      0.80 o
  -4 -12   2        5.12        6.88      1.25 o
  -3 -12   2       14.90       16.19      2.34 o
  -2 -12   2        5.87        6.16      1.67 o
  -1 -12   2        0.01       -0.17      0.96 o
   0 -12   2        0.60       -0.38      1.24 o
   1 -12   2        0.68        0.30      1.41 o
   2 -12   2        0.63       -0.24      2.00 o
  -7 -11   2        8.45        6.86      1.40 o
  -6 -11   2        3.55        4.25      1.01 o
  -5 -11   2        6.78        5.67      1.23 o
  -4 -11   2       18.67       20.44      1.76 o
  -3 -11   2       14.40       14.53      2.07 o
  -2 -11   2        5.95        5.35      1.21 o
  -1 -11   2        0.44        1.75      1.33 o
   0 -11   2        1.46        2.96      1.13 o
   1 -11   2       41.71       47.99      2.84 o
   2 -11   2        2.86        2.83      1.24 o
   3 -11   2        9.39       10.70      2.25 o
  -8 -10   2        0.27        1.53      1.08 o
  -7 -10   2        2.20        1.80      0.91 o
  -6 -10   2        7.49        7.74      1.16 o
  -5 -10   2       13.62       11.68      1.45 o
  -4 -10   2       11.71       14.23      1.97 o
  -3 -10   2       10.68       11.12      1.49 o
  -2 -10   2        4.30        3.81      0.93 o
  -1 -10   2       17.87       11.12      1.27 o
   0 -10   2        0.84       -0.01      0.88 o
   1 -10   2        5.08        3.98      1.00 o
   2 -10   2       14.51       15.80      1.84 o
   3 -10   2        0.78        1.16      1.39 o
   4 -10   2       20.30       25.94      2.89 o
  -8  -9   2       23.98       27.62      2.21 o
  -7  -9   2      126.28      129.70      5.64 o
  -6  -9   2       28.63       27.48      1.71 o
  -5  -9   2       11.62        8.62      3.83 o
  -4  -9   2       15.42       16.98      1.57 o
  -3  -9   2       15.54       15.03      1.28 o
  -2  -9   2       38.63       34.73      1.76 o
  -1  -9   2       18.26       11.09      1.19 o
   0  -9   2        2.06        1.68      0.94 o
   1  -9   2       12.05       12.16      1.27 o
   2  -9   2        2.08        3.09      0.88 o
   3  -9   2        1.53        2.08      1.01 o
   4  -9   2        0.19       -1.48      1.91 o
   5  -9   2        0.51        0.45      1.41 o
  -9  -8   2        4.47        5.68      2.12 o
  -8  -8   2        7.51        5.26      1.45 o
  -7  -8   2        2.56        2.05      0.86 o
  -6  -8   2        0.16        0.37      0.75 o
  -5  -8   2       44.03       40.83      2.76 o
  -4  -8   2       66.70       70.14      2.75 o
  -3  -8   2        3.26        1.35      0.72 o
  -2  -8   2      374.38      362.69      6.11 o
  -1  -8   2      800.47      770.34     11.50 o
   0  -8   2      133.15      127.65      2.94 o
   1  -8   2       74.25       77.71      2.55 o
   2  -8   2        6.87        6.95      0.99 o
   3  -8   2        0.04       -0.04      0.84 o
   4  -8   2        1.01       -0.13      1.13 o
   5  -8   2        0.78        1.79      1.85 o
   6  -8   2        3.09        2.86      1.73 o
  -9  -7   2        0.05        1.12      0.98 o
  -8  -7   2        0.37        1.22      0.84 o
  -7  -7   2       16.85       14.35      1.35 o
  -6  -7   2        5.61        6.06      1.06 o
  -5  -7   2       94.24       99.40      2.57 o
  -4  -7   2        1.67        2.53      0.58 o
  -3  -7   2       14.18       14.49      1.43 o
  -2  -7   2      120.34      116.53      2.58 o
  -1  -7   2        0.71        0.82      0.44 o
   0  -7   2       25.51       22.03      1.09 o
   1  -7   2       11.87        9.86      1.08 o
   2  -7   2        1.79        1.18      0.65 o
   3  -7   2      110.57      108.14      3.13 o
   4  -7   2        9.46        9.47      1.38 o
   5  -7   2        2.26        1.45      1.24 o
   6  -7   2        2.98        3.89      1.52 o
   7  -7   2       17.42       19.50      2.85 o
  -9  -6   2        3.67        4.03      1.14 o
  -8  -6   2       12.05       12.08      1.89 o
  -7  -6   2        0.00        0.28      0.73 o
  -6  -6   2       95.01       94.09      2.44 o
  -5  -6   2       79.29       73.55      1.86 o
  -4  -6   2      157.51      153.40      2.78 o
  -3  -6   2       83.22       87.19      2.25 o
  -2  -6   2        1.63        0.41      0.36 o
  -1  -6   2       71.40       80.71      1.92 o
   0  -6   2       58.73       69.49      1.79 o
   1  -6   2        0.70        1.26      0.46 o
   2  -6   2      126.41      115.57      4.02 o
   3  -6   2       43.28       41.47      2.36 o
   4  -6   2        7.95        5.63      1.28 o
   5  -6   2        0.11       -0.32      1.00 o
   6  -6   2       23.97       24.66      2.59 o
   7  -6   2        0.08        1.32      1.42 o
 -10  -5   2        0.05       -1.73      1.73 o
  -9  -5   2        3.15        1.33      0.98 o
  -8  -5   2       10.14        9.73      1.19 o
  -7  -5   2        4.02        3.33      0.86 o
  -6  -5   2      128.80      119.97      2.53 o
  -5  -5   2      334.39      326.77      5.27 o
  -4  -5   2      387.82      399.65      6.21 o
  -3  -5   2       82.04       80.12      1.69 o
  -2  -5   2        1.50        1.13      0.33 o
  -1  -5   2      135.43      140.71      2.40 o
   0  -5   2      113.55       88.79      1.78 o
   1  -5   2       33.08       36.74      1.20 o
   2  -5   2        0.31        0.78      0.42 o
   3  -5   2       26.58       28.20      1.22 o
   4  -5   2        3.69        4.72      0.87 o
   5  -5   2       30.62       31.81      2.49 o
   6  -5   2        0.04       -0.99      0.99 o
   7  -5   2        7.97        8.45      1.86 o
   8  -5   2        0.20        1.68      1.65 o
 -10  -4   2        0.55        1.02      1.05 o
  -9  -4   2        9.53       11.48      1.38 o
  -8  -4   2        5.14        5.06      0.98 o
  -7  -4   2        8.94        9.31      1.07 o
  -6  -4   2       63.36       56.74      1.61 o
  -5  -4   2       77.08       69.36      2.06 o
  -4  -4   2      308.80      315.87      4.99 o
  -3  -4   2       79.88       79.34      1.71 o
  -2  -4   2        0.62       -0.06      0.25 o
  -1  -4   2      466.05      461.83      5.65 o
   0  -4   2        6.63       10.38      0.50 o
   1  -4   2       33.90       33.55      1.08 o
   2  -4   2      416.54      389.79      5.97 o
   3  -4   2       65.41       70.30      2.15 o
   4  -4   2        0.16       -0.42      0.49 o
   5  -4   2        0.00       -0.26      0.54 o
   6  -4   2        0.78        2.18      1.14 o
   7  -4   2        2.81        0.46      1.15 o
   8  -4   2        3.29        5.03      1.70 o
 -10  -3   2        1.30        2.90      0.98 o
  -9  -3   2        1.66        0.93      0.72 o
  -8  -3   2       41.33       47.33      2.28 o
  -7  -3   2       20.30       23.61      1.19 o
  -6  -3   2       29.16       28.74      1.06 o
  -5  -3   2      274.14      267.96      4.60 o
  -4  -3   2      116.78      108.51      1.93 o
  -3  -3   2      428.02      414.46      6.14 o
  -2  -3   2       15.46       12.78      0.69 o
  -1  -3   2      610.10      663.62      6.90 o
   0  -3   2       15.49       19.18      0.52 o
   1  -3   2     2685.14     2733.01     30.97 o
   2  -3   2      202.75      206.80      2.72 o
   3  -3   2       66.59       91.07      1.34 o
   4  -3   2       40.44       40.37      1.35 o
   5  -3   2        6.99        8.06      0.72 o
   6  -3   2        0.87        0.22      0.68 o
   7  -3   2        0.76        0.57      1.16 o
   8  -3   2       12.13       13.69      2.18 o
 -10  -2   2        0.78        2.72      1.26 o
  -9  -2   2        9.34        9.20      1.24 o
  -8  -2   2        0.00        0.02      0.68 o
  -7  -2   2        2.93        1.73      0.63 o
  -6  -2   2       31.47       30.32      1.15 o
  -5  -2   2        5.93        7.08      0.65 o
  -4  -2   2       32.13       33.02      0.91 o
  -3  -2   2      600.86      583.09      7.08 o
  -2  -2   2       50.32       52.00      1.35 o
  -1  -2   2      102.62      107.59      1.32 o
   0  -2   2      596.94      609.34      6.29 o
   1  -2   2     2037.96     2032.54     21.40 o
   2  -2   2        3.11        4.59      0.30 o
   3  -2   2        0.44        0.37      0.28 o
   4  -2   2      177.75      178.08      2.51 o
   5  -2   2       13.89       15.34      1.20 o
   6  -2   2        1.72        2.24      0.83 o
   7  -2   2       35.31       41.40      2.15 o
   8  -2   2       38.29       43.06      3.12 o
   9  -2   2       16.44       17.17      3.56 o
 -10  -1   2        3.14        3.76      1.35 o
  -9  -1   2        6.47        5.58      1.32 o
  -8  -1   2        0.14        0.55      0.71 o
  -7  -1   2       15.28       16.60      1.08 o
  -6  -1   2      123.65      120.94      3.24 o
  -5  -1   2        2.90        2.00      0.34 o
  -4  -1   2       62.52       68.63      1.49 o
  -3  -1   2      805.07      825.32     10.51 o
  -2  -1   2     1130.09     1206.54     12.96 o
  -1  -1   2     1525.17     1529.15     16.23 o
   0  -1   2      521.60      533.59      5.44 o
   1  -1   2     1692.59     1652.60     16.34 o
   2  -1   2     1127.11     1214.79     12.10 o
   3  -1   2       75.49       83.35      1.23 o
   4  -1   2      226.62      235.63      3.27 o
   5  -1   2       11.28       10.31      0.57 o
   6  -1   2        2.44        3.23      1.38 o
   7  -1   2       30.75       31.13      1.86 o
   8  -1   2       97.60      103.57      3.61 o
   9  -1   2       22.60       25.48      2.66 o
  -9   0   2        0.06       -0.91      0.91 o
  -8   0   2        6.38        6.61      1.03 o
  -7   0   2        0.40        0.27      0.53 o
  -6   0   2      114.56      119.66      1.91 o
  -5   0   2        9.07        8.77      0.46 o
  -4   0   2      597.63      611.05      7.35 o
  -3   0   2      320.71      366.73      5.59 o
  -2   0   2    44062.67    37555.17    498.85 o
  -1   0   2      140.85      134.09      1.66 o
   0   0   2        2.20        2.19      0.14 o
   1   0   2     5494.15     5107.35     47.43 o
   2   0   2     1263.16     1143.78     12.75 o
   3   0   2     1025.87     1035.84     11.08 o
   4   0   2       14.96       17.27      0.54 o
   5   0   2        4.20        4.00      0.40 o
   6   0   2        1.56        1.75      0.54 o
   7   0   2        8.15        9.37      1.17 o
   8   0   2        0.38        0.43      0.95 o
   9   0   2        3.66        2.06      1.13 o
  -9   1   2        4.81        4.09      1.25 o
  -8   1   2       16.35       14.90      1.58 o
  -7   1   2       42.28       46.62      1.63 o
  -6   1   2       25.53       25.13      1.01 o
  -5   1   2        1.77        1.24      0.32 o
  -4   1   2       86.64       93.98      1.49 o
  -3   1   2      538.44      552.24      6.61 o
  -2   1   2     9185.27     8862.61     83.27 o
  -1   1   2      345.04      347.20      3.46 o
   0   1   2     1887.90     1883.98     20.01 o
   1   1   2       22.44       21.68      0.41 o
   2   1   2        6.85        6.64      0.21 o
   3   1   2      342.06      346.92      3.92 o
   4   1   2        3.28        3.75      0.31 o
   5   1   2       33.21       37.34      0.84 o
   6   1   2      127.63      134.30      2.40 o
   7   1   2      114.89      120.63      3.07 o
   8   1   2       10.59       11.53      1.44 o
   9   1   2        5.09        2.81      1.48 o
  -9   2   2        9.38        8.73      1.98 o
  -8   2   2       15.72       15.45      1.60 o
  -7   2   2        6.04        5.77      0.91 o
  -6   2   2       60.22       61.44      1.66 o
  -5   2   2       62.88       63.65      1.26 o
  -4   2   2       31.83       34.24      0.85 o
  -3   2   2        1.00        1.48      0.37 o
  -2   2   2      304.77      318.05      3.53 o
  -1   2   2       69.18       64.63      0.86 o
   0   2   2      387.59      378.67      3.33 o
   1   2   2      159.25      160.44      1.44 o
   2   2   2     2932.86     2802.02     23.76 o
   3   2   2      215.15      201.57      2.44 o
   4   2   2       40.00       35.83      0.75 o
   5   2   2      111.49      121.09      1.80 o
   6   2   2       19.47       17.78      0.96 o
   7   2   2       38.32       40.20      1.70 o
   8   2   2       43.59       47.18      2.70 o
   9   2   2       13.76       13.15      1.65 o
  10   2   2       17.09       17.25      1.96 o
  -9   3   2        8.56       10.40      2.40 o
  -8   3   2       20.90       24.69      2.68 o
  -7   3   2        0.33       -0.40      0.74 o
  -6   3   2        0.65        0.05      0.46 o
  -5   3   2       74.18       70.72      1.66 o
  -4   3   2      356.63      388.20      5.03 o
  -3   3   2       89.11       82.87      1.44 o
  -2   3   2      828.20      800.50      9.32 o
  -1   3   2     2030.58     1913.07     20.33 o
   0   3   2      203.52      218.64      2.05 o
   1   3   2       68.97       77.59      0.98 o
   2   3   2     3741.75     3693.32     34.07 o
   3   3   2     1189.06     1268.33     13.39 o
   4   3   2      652.02      674.06      7.46 o
   5   3   2      156.74      160.59      2.46 o
   6   3   2       12.27       13.13      0.85 o
   7   3   2       18.87       16.58      1.20 o
   8   3   2        0.05       -0.68      0.68 o
   9   3   2        8.43        8.27      1.09 o
  10   3   2       46.87       50.82      2.49 o
  -8   4   2        1.09        0.60      2.30 o
  -7   4   2        2.98        4.29      1.28 o
  -6   4   2        7.03        9.24      0.96 o
  -5   4   2       52.25       55.61      1.48 o
  -4   4   2        1.19        1.48      0.40 o
  -3   4   2        0.54        1.21      0.28 o
  -2   4   2        0.32        0.29      0.27 o
  -1   4   2      522.32      540.42      5.75 o
   0   4   2      577.53      630.22      6.14 o
   1   4   2      714.70      654.09      6.35 o
   2   4   2       84.18       94.71      1.13 o
   3   4   2      515.46      579.33      5.69 o
   4   4   2      137.83      137.08      2.09 o
   5   4   2      389.41      400.01      5.16 o
   6   4   2        8.32        8.66      1.02 o
   7   4   2        2.75        3.01      0.69 o
   8   4   2        2.83        3.45      0.83 o
   9   4   2        2.75        2.41      1.09 o
  10   4   2       47.97       49.38      2.47 o
  -8   5   2        1.49        0.71      1.85 o
  -7   5   2       13.10       16.43      2.71 o
  -6   5   2       83.19       94.33      2.96 o
  -5   5   2       73.26       74.11      2.15 o
  -4   5   2        1.28        0.98      0.33 o
  -3   5   2       12.50       13.96      0.87 o
  -2   5   2       54.30       62.57      1.47 o
  -1   5   2      340.37      342.54      4.39 o
   0   5   2      755.70      806.97      8.97 o
   1   5   2      145.71      155.12      1.82 o
   2   5   2      236.83      256.66      2.63 o
   3   5   2     1090.99     1164.52     11.14 o
   4   5   2      942.65      979.27     10.68 o
   5   5   2        7.51        7.45      0.54 o
   6   5   2       13.90       13.47      1.03 o
   7   5   2        0.82        1.00      0.70 o
   8   5   2       27.47       28.85      1.65 o
   9   5   2        2.57        1.86      0.94 o
  10   5   2        1.80        2.45      1.32 o
  -8   6   2        0.18       -1.14      2.95 o
  -7   6   2        1.39        2.40      1.50 o
  -6   6   2       18.44       19.32      1.52 o
  -5   6   2       21.90       21.52      1.30 o
  -4   6   2       19.73       19.32      1.14 o
  -3   6   2       42.18       37.67      1.39 o
  -2   6   2      170.62      165.41      3.21 o
  -1   6   2       44.99       48.45      1.40 o
   0   6   2       28.01       38.71      0.90 o
   1   6   2       99.98      100.34      1.32 o
   2   6   2      381.94      419.89      4.16 o
   3   6   2        5.89        5.85      0.32 o
   4   6   2        8.72        7.58      0.42 o
   5   6   2        0.00       -0.14      0.28 o
   6   6   2       16.45       21.07      1.24 o
   7   6   2       76.35       78.90      3.09 o
   8   6   2       23.86       23.71      1.58 o
   9   6   2       15.16       16.39      1.53 o
  10   6   2        2.76        1.16      1.24 o
  -7   7   2        0.94        6.15      3.97 o
  -6   7   2       27.79       29.94      1.92 o
  -5   7   2        0.16        0.03      0.61 o
  -4   7   2        5.22        4.91      0.78 o
  -3   7   2       13.98       12.63      0.99 o
  -2   7   2      148.80      149.18      3.13 o
  -1   7   2       10.32        9.29      0.77 o
   0   7   2       99.13       94.77      1.80 o
   1   7   2       30.42       29.01      0.74 o
   2   7   2      758.87      779.58      7.40 o
   3   7   2       21.27       18.40      0.56 o
   4   7   2        6.87        5.91      0.37 o
   5   7   2        2.33        2.12      0.58 o
   6   7   2       22.85       24.53      1.77 o
   7   7   2       97.42       89.57      2.74 o
   8   7   2       67.92       64.75      2.44 o
   9   7   2       18.25       23.54      2.00 o
  -7   8   2        7.15        7.15      2.12 o
  -6   8   2        2.01        3.43      1.57 o
  -5   8   2        0.82        0.68      0.77 o
  -4   8   2        1.21        0.64      0.67 o
  -3   8   2       64.24       66.64      2.48 o
  -2   8   2       18.21       19.09      1.20 o
  -1   8   2        0.27        0.22      0.53 o
   0   8   2      226.27      225.38      3.28 o
   1   8   2      185.03      167.91      2.42 o
   2   8   2       14.64       15.25      0.62 o
   3   8   2       27.47       24.61      0.77 o
   4   8   2       45.36       49.34      1.09 o
   5   8   2       69.07       61.11      1.83 o
   6   8   2       53.84       54.62      2.02 o
   7   8   2        8.61        7.26      1.02 o
   8   8   2        2.50        1.34      0.98 o
   9   8   2        7.07        5.96      1.20 o
  -6   9   2        0.75        0.18      2.24 o
  -5   9   2        0.43        1.92      1.08 o
  -4   9   2        3.27        3.57      0.85 o
  -3   9   2       73.06       72.09      2.88 o
  -2   9   2      123.90      120.09      3.02 o
  -1   9   2        7.38        8.44      0.66 o
   0   9   2       14.18       16.75      0.95 o
   1   9   2      278.89      273.50      3.65 o
   2   9   2        0.08       -0.35      0.55 o
   3   9   2      217.06      204.57      2.96 o
   4   9   2      194.17      176.68      3.11 o
   5   9   2      121.48      112.35      2.96 o
   6   9   2       16.29       14.20      1.10 o
   7   9   2        2.64        2.21      1.03 o
   8   9   2        9.56       12.47      1.35 o
   9   9   2        7.65        8.48      1.51 o
  -5  10   2        3.55        3.61      2.16 o
  -4  10   2        4.19        4.48      1.25 o
  -3  10   2        5.09        6.53      0.99 o
  -2  10   2       28.98       27.41      1.54 o
  -1  10   2        0.77        0.37      0.61 o
   0  10   2       32.85       31.61      1.15 o
   1  10   2       55.48       54.21      1.30 o
   2  10   2        1.00        0.88      0.43 o
   3  10   2       54.90       50.58      1.49 o
   4  10   2        9.64        7.68      0.74 o
   5  10   2       52.17       46.81      1.88 o
   6  10   2        4.98        3.21      0.83 o
   7  10   2        7.64       11.42      1.28 o
   8  10   2        2.43        3.70      0.92 o
  -4  11   2        1.71        0.34      1.32 o
  -3  11   2        2.00        2.95      1.14 o
  -2  11   2       13.58       12.78      1.60 o
  -1  11   2        7.06        4.68      0.99 o
   0  11   2       12.46       11.90      1.28 o
   1  11   2       22.89       21.94      1.35 o
   2  11   2        1.01        2.09      0.59 o
   3  11   2        4.88        6.21      0.78 o
   4  11   2       56.34       49.41      2.30 o
   5  11   2        1.86        0.75      0.75 o
   6  11   2       10.13        9.21      1.13 o
   7  11   2        4.39        3.65      1.21 o
   8  11   2        1.75        5.28      1.28 o
  -3  12   2        2.10        2.87      1.96 o
  -2  12   2        5.82       10.96      1.97 o
  -1  12   2        2.83        3.16      1.39 o
   0  12   2       60.51       65.70      3.05 o
   1  12   2        1.03        1.98      1.08 o
   2  12   2        1.80        3.63      0.83 o
   3  12   2        6.46        7.01      0.93 o
   4  12   2       51.88       54.58      1.90 o
   5  12   2        0.33        0.47      0.78 o
   6  12   2        2.22        3.33      1.00 o
   7  12   2        8.01        9.57      1.47 o
  -2  13   2        0.13        1.02      2.08 o
  -1  13   2       11.35       18.81      3.40 o
   0  13   2       13.28       14.53      2.26 o
   1  13   2        0.40        0.41      1.93 o
   2  13   2       67.41       75.44      4.10 o
   3  13   2        2.02        0.88      0.89 o
   4  13   2        0.28        0.06      0.82 o
   5  13   2        7.76        9.37      1.17 o
   6  13   2        0.00        0.40      0.79 o
   0  14   2        0.29        1.20      1.46 o
   1  14   2        0.07        1.37      1.48 o
   2  14   2        1.33        1.38      1.43 o
   3  14   2        0.57        1.40      1.31 o
   4  14   2        8.45        9.81      1.45 o
   5  14   2       21.68       26.39      2.57 o
  -3 -13   3        0.93        1.89      1.51 o
  -2 -13   3       11.17       13.87      3.50 o
  -5 -12   3        3.01        4.36      1.21 o
  -4 -12   3        0.34        0.83      0.98 o
  -3 -12   3       22.98       21.97      2.95 o
  -2 -12   3        0.86        2.15      1.39 o
  -1 -12   3        0.32        2.01      1.69 o
   0 -12   3        9.58       10.30      3.83 o
   1 -12   3       11.07       15.52      3.61 o
  -7 -11   3        6.63        7.98      1.51 o
  -6 -11   3       10.92        8.80      1.54 o
  -5 -11   3        0.06        0.95      0.92 o
  -4 -11   3        5.20        5.93      1.91 o
  -3 -11   3       13.08       12.20      1.58 o
  -2 -11   3        0.29       -0.05      0.87 o
  -1 -11   3        0.22       -0.60      0.94 o
   0 -11   3       13.41       17.31      1.96 o
   1 -11   3        4.20        6.03      1.49 o
   2 -11   3        0.92       -0.90      1.44 o
   3 -11   3        0.89        0.41      1.96 o
  -7 -10   3        3.06        1.02      0.89 o
  -6 -10   3       11.45       11.19      3.20 o
  -5 -10   3        0.16       -0.17      1.04 o
  -4 -10   3        0.02        0.27      1.16 o
  -3 -10   3       30.19       27.64      2.07 o
  -2 -10   3       17.46       18.90      1.55 o
  -1 -10   3       50.84       52.27      2.33 o
   0 -10   3       46.53       46.18      3.10 o
   1 -10   3        4.09        5.05      1.33 o
   2 -10   3       21.47       24.09      2.17 o
   3 -10   3        0.00       -0.44      1.36 o
   4 -10   3        0.80        1.13      1.45 o
  -8  -9   3       39.40       42.61      2.53 o
  -7  -9   3        1.06        0.10      0.80 o
  -6  -9   3        0.10        0.90      0.86 o
  -5  -9   3       18.54       19.54      2.21 o
  -4  -9   3      226.33      218.85      5.06 o
  -3  -9   3       22.46       20.23      1.52 o
  -2  -9   3        0.00       -0.66      0.66 o
  -1  -9   3        0.02       -0.39      0.65 o
   0  -9   3       76.83       77.83      2.68 o
   1  -9   3        2.01        1.59      0.81 o
   2  -9   3       22.90       21.59      1.90 o
   3  -9   3        9.94       13.88      2.22 o
   4  -9   3        1.59        0.20      1.25 o
   5  -9   3        3.47        1.83      1.59 o
  -9  -8   3       26.47       25.46      4.47 o
  -8  -8   3       23.86       22.81      2.65 o
  -7  -8   3        9.34       10.25      1.12 o
  -6  -8   3        0.02        1.08      0.94 o
  -5  -8   3        5.79        6.63      1.56 o
  -4  -8   3        1.30        0.07      0.71 o
  -3  -8   3       60.52       63.19      3.33 o
  -2  -8   3       79.83       86.19      2.72 o
  -1  -8   3      175.31      167.33      4.02 o
   0  -8   3        0.35        0.08      0.60 o
   1  -8   3        0.54        0.35      0.65 o
   2  -8   3       23.19       27.45      1.64 o
   3  -8   3        3.57        3.17      1.07 o
   4  -8   3        1.56        0.62      1.32 o
   5  -8   3        1.46        3.57      2.97 o
   6  -8   3        1.06        4.63      1.84 o
  -9  -7   3        8.73        7.04      1.57 o
  -8  -7   3        8.18        9.43      2.18 o
  -7  -7   3        1.90        2.33      0.85 o
  -6  -7   3        3.79        2.43      0.90 o
  -5  -7   3        0.51        1.51      0.65 o
  -4  -7   3      629.85      600.70      9.26 o
  -3  -7   3      158.08      156.16      3.93 o
  -2  -7   3       41.21       35.56      1.60 o
  -1  -7   3       24.60       27.68      1.60 o
   0  -7   3        2.46        3.38      0.61 o
   1  -7   3       18.85       15.17      1.18 o
   2  -7   3        0.08       -0.09      0.63 o
   3  -7   3       27.58       18.91      1.66 o
   4  -7   3        0.35        0.67      1.01 o
   5  -7   3        3.98        6.50      1.62 o
   6  -7   3        7.78        8.67      2.26 o
  -9  -6   3        0.29        0.62      1.27 o
  -8  -6   3        0.97        1.29      0.87 o
  -7  -6   3        9.16        9.36      1.09 o
  -6  -6   3       88.89       87.39      3.17 o
  -5  -6   3       25.06       25.93      1.47 o
  -4  -6   3      420.37      398.54      5.91 o
  -3  -6   3       30.04       37.28      1.32 o
  -2  -6   3       49.00       52.93      1.77 o
  -1  -6   3        0.07        0.03      0.35 o
   0  -6   3      146.90      140.50      2.86 o
   1  -6   3       29.27       27.58      1.80 o
   2  -6   3      390.79      376.58      7.07 o
   3  -6   3      517.13      464.79      8.53 o
   4  -6   3       15.64       12.01      1.47 o
   5  -6   3        2.09        7.26      1.63 o
   6  -6   3        1.39        1.91      1.30 o
   7  -6   3        0.61        1.83      1.59 o
  -9  -5   3        3.43        2.34      1.02 o
  -8  -5   3       32.33       30.82      2.36 o
  -7  -5   3        0.67        0.23      0.69 o
  -6  -5   3       22.81       24.25      2.70 o
  -5  -5   3       20.47       20.46      0.98 o
  -4  -5   3       99.22       90.93      2.21 o
  -3  -5   3      838.31      838.19     11.06 o
  -2  -5   3      219.97      217.05      3.78 o
  -1  -5   3        1.87        1.83      0.39 o
   0  -5   3      122.24      111.89      2.33 o
   1  -5   3      148.49      147.66      2.86 o
   2  -5   3        7.48        9.03      0.83 o
   3  -5   3      257.10      235.19      4.86 o
   4  -5   3      138.83      142.25      4.14 o
   5  -5   3       13.09       10.86      2.93 o
   6  -5   3       12.97       10.52      1.81 o
   7  -5   3        1.52        0.78      1.30 o
 -10  -4   3        0.32        4.01      2.63 o
  -9  -4   3        4.46        3.32      1.03 o
  -8  -4   3       23.39       17.58      2.21 o
  -7  -4   3       84.02       81.66      2.42 o
  -6  -4   3      425.53      410.87      7.65 o
  -5  -4   3       32.58       33.14      0.91 o
  -4  -4   3       80.53       74.59      1.75 o
  -3  -4   3      113.47      119.62      2.58 o
  -2  -4   3      376.69      381.49      5.37 o
  -1  -4   3      503.71      512.52      6.83 o
   0  -4   3       64.54       71.61      1.49 o
   1  -4   3       60.00       68.34      1.48 o
   2  -4   3     2074.77     2048.80     27.64 o
   3  -4   3      166.28      157.97      4.89 o
   4  -4   3        5.54        4.98      0.77 o
   5  -4   3        0.26       -0.16      1.43 o
   6  -4   3        9.45        9.74      1.66 o
   7  -4   3        0.14        0.77      1.23 o
   8  -4   3        3.87        6.56      1.84 o
 -10  -3   3        5.85        8.32      1.89 o
  -9  -3   3        4.62        4.62      0.97 o
  -8  -3   3       16.78       14.19      1.19 o
  -7  -3   3       13.62       13.70      1.00 o
  -6  -3   3       12.55       11.43      0.84 o
  -5  -3   3        5.07        4.14      0.35 o
  -4  -3   3       17.51       15.65      0.96 o
  -3  -3   3      193.97      197.98      3.86 o
  -2  -3   3       98.69       99.37      1.95 o
  -1  -3   3        0.04        0.01      0.22 o
   0  -3   3     1773.25     1951.42     20.71 o
   1  -3   3     1005.13     1125.00     17.69 o
   2  -3   3     1564.80     1538.38     16.78 o
   3  -3   3       17.56       18.94      0.75 o
   4  -3   3        0.82        0.65      0.43 o
   5  -3   3        2.91        2.89      0.65 o
   6  -3   3       18.39       19.75      1.47 o
   7  -3   3        0.00       -0.29      1.01 o
   8  -3   3        4.90        3.99      1.63 o
 -10  -2   3        7.15        6.29      1.32 o
  -9  -2   3        0.65        1.68      0.90 o
  -8  -2   3       13.38       13.59      1.29 o
  -7  -2   3       16.82       17.16      1.14 o
  -6  -2   3       22.22       21.95      1.13 o
  -5  -2   3        2.82        4.69      0.45 o
  -4  -2   3        7.55        6.91      0.65 o
  -3  -2   3       21.38       23.50      0.88 o
  -2  -2   3      755.67      799.51     12.51 o
  -1  -2   3     1562.93     1510.47     16.09 o
   0  -2   3      108.37      130.25      1.86 o
   1  -2   3      571.60      607.05      6.29 o
   2  -2   3     1061.41     1110.13     11.98 o
   3  -2   3        0.25        1.71      0.28 o
   4  -2   3        0.29        0.21      0.29 o
   5  -2   3      185.14      189.10      3.48 o
   6  -2   3       77.71       88.62      3.00 o
   7  -2   3        0.24        0.10      0.82 o
   8  -2   3       45.25       55.69      3.47 o
   9  -2   3       12.67       11.19      2.15 o
 -10  -1   3        1.24        5.09      1.77 o
  -9  -1   3        7.80        7.14      1.41 o
  -8  -1   3        9.10        8.25      1.08 o
  -7  -1   3        8.18        9.17      1.50 o
  -6  -1   3        1.25        1.80      0.38 o
  -5  -1   3      335.22      333.83      5.32 o
  -4  -1   3       26.63       19.51      0.78 o
  -3  -1   3        9.77        7.26      0.53 o
  -2  -1   3      431.87      384.86      4.79 o
  -1  -1   3     6787.18     6505.48     73.01 o
   0  -1   3      264.53      274.23      3.38 o
   1  -1   3       52.51       46.59      0.87 o
   2  -1   3      271.47      289.31      3.35 o
   3  -1   3      537.29      523.16      5.56 o
   4  -1   3       83.96       93.83      1.55 o
   5  -1   3      138.47      143.30      2.52 o
   6  -1   3      144.43      150.69      3.97 o
   7  -1   3        0.18       -0.74      0.74 o
   8  -1   3        3.53        5.74      1.29 o
   9  -1   3       15.24       12.11      2.24 o
  -9   0   3        4.69        3.74      1.51 o
  -8   0   3        7.82        7.69      1.06 o
  -7   0   3        0.09        0.28      0.52 o
  -6   0   3        0.66       -0.01      0.35 o
  -5   0   3        6.85        7.31      0.55 o
  -4   0   3       89.78       97.41      2.02 o
  -3   0   3       65.17       71.75      1.52 o
  -2   0   3       43.94       54.11      0.96 o
  -1   0   3     9493.08     9226.55     97.33 o
   0   0   3       76.87       80.68      1.19 o
   1   0   3      661.92      605.27      8.82 o
   2   0   3     1633.70     1735.66     19.32 o
   3   0   3      432.17      391.44      4.46 o
   4   0   3      206.64      214.42      2.95 o
   5   0   3        7.22        8.86      0.55 o
   6   0   3       31.11       32.88      2.21 o
   7   0   3        0.00       -0.30      0.75 o
   8   0   3       71.56       76.18      3.15 o
   9   0   3        1.79        0.25      1.06 o
  -9   1   3        0.49        1.52      1.02 o
  -8   1   3        8.28        9.15      1.37 o
  -7   1   3        6.10        6.64      0.80 o
  -6   1   3       55.05       52.43      1.31 o
  -5   1   3       39.01       43.49      1.22 o
  -4   1   3      339.43      363.90      4.68 o
  -3   1   3       34.05       32.73      0.88 o
  -2   1   3       82.05       94.54      1.30 o
  -1   1   3     4732.34     4683.30     46.31 o
   0   1   3      986.11     1025.38     11.66 o
   1   1   3       28.58       30.84      0.54 o
   2   1   3      115.28      122.93      1.31 o
   3   1   3      491.52      491.67      5.41 o
   4   1   3        4.68        7.76      0.45 o
   5   1   3       22.14       23.21      1.00 o
   6   1   3        4.48        3.68      0.62 o
   7   1   3        3.69        3.36      0.91 o
   8   1   3       45.65       48.27      2.38 o
   9   1   3        0.40        1.12      1.08 o
  -9   2   3        0.24        2.63      1.98 o
  -8   2   3        7.53        7.58      1.29 o
  -7   2   3        1.56        1.50      0.71 o
  -6   2   3        0.01        0.44      0.39 o
  -5   2   3        0.92        0.70      0.32 o
  -4   2   3      467.51      483.00      6.05 o
  -3   2   3        0.98        0.80      0.23 o
  -2   2   3       23.37       18.41      0.54 o
  -1   2   3      774.39      766.24      7.86 o
   0   2   3      106.30       94.94      1.01 o
   1   2   3      733.24      748.50      9.13 o
   2   2   3      242.29      219.00      2.48 o
   3   2   3      351.86      390.51      4.37 o
   4   2   3      867.75      902.37      9.73 o
   5   2   3       24.01       26.26      0.69 o
   6   2   3        3.44        3.25      0.50 o
   7   2   3        0.56        0.64      0.62 o
   8   2   3       16.87       18.95      1.62 o
   9   2   3        0.09       -0.16      1.00 o
  10   2   3        1.12        0.61      1.48 o
  -9   3   3        5.07        4.77      1.74 o
  -8   3   3        0.69        1.43      1.29 o
  -7   3   3        5.06        2.10      0.77 o
  -6   3   3       10.60       11.48      0.83 o
  -5   3   3       56.04       59.81      1.31 o
  -4   3   3       21.03       18.75      0.63 o
  -3   3   3      159.42      150.08      2.52 o
  -2   3   3      470.37      455.48      5.66 o
  -1   3   3      532.64      476.00      4.71 o
   0   3   3       30.64       33.45      0.47 o
   1   3   3      757.20      741.80      6.46 o
   2   3   3       26.67       35.48      0.49 o
   3   3   3      354.49      346.61      3.48 o
   4   3   3      707.97      713.84      7.34 o
   5   3   3       49.80       53.29      0.87 o
   6   3   3       26.67       24.58      1.23 o
   7   3   3       31.33       30.06      1.57 o
   8   3   3       48.57       54.89      2.15 o
   9   3   3        3.53        4.56      0.96 o
  10   3   3        1.65        3.64      1.19 o
  -8   4   3        0.22       -2.04      2.16 o
  -7   4   3        6.25        8.07      1.43 o
  -6   4   3        7.60        5.80      0.70 o
  -5   4   3        0.84        0.97      0.46 o
  -4   4   3       62.17       67.24      1.52 o
  -3   4   3       45.82       53.13      1.12 o
  -2   4   3        1.40        1.57      0.23 o
  -1   4   3      304.51      290.33      3.38 o
   0   4   3       62.27       73.11      0.90 o
   1   4   3      321.79      350.90      3.70 o
   2   4   3       62.72       64.26      0.79 o
   3   4   3       13.28       12.03      0.49 o
   4   4   3       60.61       48.39      0.89 o
   5   4   3      125.53      123.99      1.87 o
   6   4   3       72.02       75.09      2.15 o
   7   4   3       18.96       19.97      1.14 o
   8   4   3        2.16        1.66      0.82 o
   9   4   3        0.19        0.42      0.85 o
  10   4   3        0.66        1.20      1.05 o
  -8   5   3       20.47       19.48      2.64 o
  -7   5   3        0.31       -1.11      1.11 o
  -6   5   3        0.64        0.69      0.66 o
  -5   5   3       19.61       20.35      1.18 o
  -4   5   3       12.95       13.44      0.68 o
  -3   5   3      186.58      195.39      3.62 o
  -2   5   3      120.92      118.91      2.20 o
  -1   5   3        8.81       10.11      0.38 o
   0   5   3      571.79      577.10      5.73 o
   1   5   3      170.98      182.49      2.37 o
   2   5   3     1367.57     1413.42     18.53 o
   3   5   3       33.31       35.19      0.70 o
   4   5   3       10.22        8.48      0.40 o
   5   5   3        0.29        0.39      0.28 o
   6   5   3       34.62       31.46      1.40 o
   7   5   3       23.39       21.97      1.34 o
   8   5   3       21.04       23.74      1.93 o
   9   5   3        0.02       -0.66      0.81 o
  10   5   3        7.24       10.87      1.58 o
  -8   6   3        3.14        2.17      1.75 o
  -7   6   3        2.35        2.08      1.41 o
  -6   6   3        0.86        2.25      0.82 o
  -5   6   3        4.89        5.56      0.82 o
  -4   6   3       22.02       25.44      1.52 o
  -3   6   3       75.05       74.14      2.00 o
  -2   6   3       33.02       38.00      1.30 o
  -1   6   3      395.89      377.71      5.23 o
   0   6   3      464.67      454.72      4.92 o
   1   6   3      179.11      224.29      2.83 o
   2   6   3       23.00       26.24      0.61 o
   3   6   3       46.36       51.49      0.85 o
   4   6   3       75.72       63.49      1.19 o
   5   6   3      191.83      185.86      3.14 o
   6   6   3       39.51       39.10      1.79 o
   7   6   3       98.48       97.38      2.88 o
   8   6   3       59.85       57.56      3.33 o
   9   6   3        8.26       10.42      1.29 o
  10   6   3       13.60       15.09      1.83 o
  -7   7   3        1.15        2.06      2.71 o
  -6   7   3       38.41       39.75      2.14 o
  -5   7   3        0.44        0.31      0.61 o
  -4   7   3        3.08        3.22      0.71 o
  -3   7   3        1.54        0.46      0.51 o
  -2   7   3       11.43       12.09      1.01 o
  -1   7   3        0.63        0.38      0.33 o
   0   7   3       13.55       13.45      0.55 o
   1   7   3       65.27       62.29      1.19 o
   2   7   3       20.83       17.49      0.52 o
   3   7   3       25.41       30.51      0.95 o
   4   7   3       16.24       18.11      0.53 o
   5   7   3      110.44      105.82      2.22 o
   6   7   3        8.47       11.11      1.03 o
   7   7   3       77.65       77.68      2.49 o
   8   7   3       21.69       18.14      1.44 o
   9   7   3       13.66       11.54      1.38 o
  -7   8   3        6.69       10.84      4.09 o
  -6   8   3        0.31        0.76      1.05 o
  -5   8   3        3.59        3.76      0.87 o
  -4   8   3       48.85       53.33      1.99 o
  -3   8   3        0.09       -0.34      0.55 o
  -2   8   3      394.57      385.29      6.52 o
  -1   8   3       48.93       51.64      1.75 o
   0   8   3        8.80        8.32      0.63 o
   1   8   3       14.18       16.08      0.60 o
   2   8   3        0.02        0.02      0.25 o
   3   8   3      610.72      593.95      6.07 o
   4   8   3      219.76      212.88      2.93 o
   5   8   3       52.68       45.18      1.32 o
   6   8   3       19.95       17.39      1.23 o
   7   8   3       39.37       38.16      2.38 o
   8   8   3        4.28        4.04      0.96 o
   9   8   3        4.48        3.95      1.25 o
  -6   9   3        2.59        2.87      2.24 o
  -5   9   3        0.03        0.32      1.17 o
  -4   9   3        0.21        0.96      0.68 o
  -3   9   3       59.35       57.74      2.07 o
  -2   9   3      252.16      233.05      4.61 o
  -1   9   3       21.12       22.57      0.97 o
   0   9   3        0.09       -0.36      0.36 o
   1   9   3       12.50       13.90      0.65 o
   2   9   3      138.72      125.21      2.05 o
   3   9   3      428.82      422.04      5.53 o
   4   9   3      308.10      295.04      4.50 o
   5   9   3        0.09        0.52      0.49 o
   6   9   3       17.46       16.50      1.24 o
   7   9   3        0.93        0.37      0.58 o
   8   9   3       15.86       17.48      1.48 o
   9   9   3        2.91        1.30      1.07 o
  -5  10   3        2.48        1.95      1.35 o
  -4  10   3        0.40        1.14      0.97 o
  -3  10   3       20.90       20.19      1.43 o
  -2  10   3       88.15       73.38      2.36 o
  -1  10   3       79.15       74.76      2.07 o
   0  10   3       31.78       30.04      1.09 o
   1  10   3        3.33        3.17      0.48 o
   2  10   3      107.93       92.65      1.88 o
   3  10   3       33.26       41.57      1.41 o
   4  10   3       58.10       67.12      2.24 o
   5  10   3       81.38       64.28      1.94 o
   6  10   3        1.83        1.85      0.72 o
   7  10   3       19.63       23.12      1.59 o
   8  10   3        0.00        1.73      0.85 o
   9  10   3        3.09        0.73      1.42 o
  -4  11   3       10.28        8.98      1.99 o
  -3  11   3        4.27        5.55      1.25 o
  -2  11   3        5.68        7.39      1.19 o
  -1  11   3        2.68        3.50      0.98 o
   0  11   3        3.57        2.33      0.71 o
   1  11   3       39.40       36.94      1.49 o
   2  11   3        0.45        0.82      0.47 o
   3  11   3        0.59       -0.06      0.43 o
   4  11   3        0.05        0.21      0.46 o
   5  11   3        4.84        4.31      0.88 o
   6  11   3        0.00       -0.59      0.59 o
   7  11   3        1.74        0.73      0.78 o
   8  11   3        5.64        3.99      1.24 o
  -3  12   3        0.01       -0.18      1.18 o
  -2  12   3        0.52        0.28      1.19 o
  -1  12   3        4.30        1.49      1.25 o
   0  12   3       23.35       16.94      1.78 o
   1  12   3        0.17        0.06      0.82 o
   2  12   3        0.03       -0.54      0.54 o
   3  12   3       44.78       46.89      1.85 o
   4  12   3       63.99       69.47      1.92 o
   5  12   3        5.37        9.56      1.24 o
   6  12   3        6.89        8.51      1.15 o
   7  12   3        0.11       -0.14      0.88 o
  -2  13   3        0.58        1.43      1.47 o
  -1  13   3       53.45       65.40      8.53 o
   0  13   3      116.37      133.32      6.58 o
   1  13   3        7.18        6.08      1.87 o
   2  13   3        1.31        0.81      0.96 o
   3  13   3       12.76       18.75      1.75 o
   4  13   3        0.32        0.01      1.03 o
   5  13   3        0.92        0.45      1.07 o
   6  13   3        7.77        3.37      1.16 o
   0  14   3       15.24       22.65      2.72 o
   1  14   3       12.00       11.46      4.03 o
   2  14   3       21.75       20.54      2.50 o
   3  14   3        2.30        2.57      1.40 o
   4  14   3       12.81       15.79      2.31 o
   5  14   3        6.48        4.20      1.38 o
  -5 -12   4        3.91        4.72      1.34 o
  -4 -12   4        4.02        7.10      2.30 o
  -3 -12   4        0.09        0.64      1.39 o
  -2 -12   4        1.97        2.23      1.93 o
  -1 -12   4        0.00       -0.26      1.33 o
   0 -12   4        0.22       -1.38      2.04 o
  -6 -11   4        4.31        4.50      1.36 o
  -5 -11   4        1.13        1.18      1.33 o
  -4 -11   4        3.73        1.16      1.27 o
  -3 -11   4        3.00        5.12      1.32 o
  -2 -11   4       10.58       11.45      2.20 o
  -1 -11   4       25.98       29.99      3.52 o
   0 -11   4        5.44        7.39      1.60 o
   1 -11   4        0.01        1.73      1.57 o
   2 -11   4        0.00        0.25      1.41 o
  -7 -10   4        4.25       -0.44      1.04 o
  -6 -10   4        0.35        0.53      1.15 o
  -5 -10   4        0.65        0.67      1.21 o
  -4 -10   4        0.01       -0.90      1.14 o
  -3 -10   4       82.25       75.91      3.27 o
  -2 -10   4       21.35       18.73      2.39 o
  -1 -10   4        0.40        1.20      0.84 o
   0 -10   4       13.95       17.12      2.68 o
   1 -10   4       25.40       29.72      2.36 o
   2 -10   4       28.12       31.35      4.24 o
   3 -10   4        0.07        0.85      1.93 o
  -8  -9   4       12.12       12.19      1.59 o
  -7  -9   4        5.88        6.49      1.39 o
  -6  -9   4        2.36        3.86      1.51 o
  -5  -9   4       13.18       15.38      2.50 o
  -4  -9   4       74.17       84.09      2.91 o
  -3  -9   4       14.69       16.88      1.48 o
  -2  -9   4        0.12       -0.65      0.65 o
  -1  -9   4        0.00        0.10      0.89 o
   0  -9   4        8.89        7.35      1.09 o
   1  -9   4        4.99        1.20      1.03 o
   2  -9   4        6.03        9.68      1.86 o
   3  -9   4        2.13        1.72      2.97 o
   4  -9   4        0.40        3.09      2.20 o
  -8  -8   4        6.14        6.53      1.91 o
  -7  -8   4        6.63        7.82      1.26 o
  -6  -8   4        1.43        0.77      1.25 o
  -5  -8   4       89.46       86.62      3.57 o
  -4  -8   4      142.53      145.86      3.85 o
  -3  -8   4      817.60      793.62     13.62 o
  -2  -8   4       59.40       60.40      2.26 o
  -1  -8   4       54.93       52.88      2.12 o
   0  -8   4       12.84       12.96      1.87 o
   1  -8   4        1.29        2.16      0.77 o
   2  -8   4        1.29        1.19      0.91 o
   3  -8   4       36.49       34.95      3.73 o
   4  -8   4       40.44       47.10      3.41 o
   5  -8   4        3.08        5.04      1.69 o
  -9  -7   4        3.13        1.41      1.21 o
  -8  -7   4        0.02        0.21      1.17 o
  -7  -7   4        2.97        4.53      1.50 o
  -6  -7   4        6.05        5.28      0.97 o
  -5  -7   4      165.88      168.87      3.76 o
  -4  -7   4       32.11       34.07      1.71 o
  -3  -7   4        1.21        1.41      0.79 o
  -2  -7   4       12.77       11.84      1.07 o
  -1  -7   4        1.41        1.83      0.81 o
   0  -7   4       16.97       16.04      1.22 o
   1  -7   4       39.65       37.83      1.77 o
   2  -7   4        8.30        8.23      1.11 o
   3  -7   4       99.81       94.24      7.52 o
   4  -7   4       52.61       41.57      3.06 o
   5  -7   4       27.12       27.66      6.11 o
   6  -7   4        1.17       -0.56      1.29 o
  -9  -6   4        5.98        6.07      1.25 o
  -8  -6   4        0.02        0.62      0.82 o
  -7  -6   4        0.18       -0.94      1.79 o
  -6  -6   4       18.85       20.44      1.42 o
  -5  -6   4      281.13      271.52      5.64 o
  -4  -6   4       63.91       65.44      1.74 o
  -3  -6   4      135.35      131.32      3.23 o
  -2  -6   4       85.61       91.06      2.52 o
  -1  -6   4        3.03        2.93      0.63 o
   0  -6   4       65.11       60.60      2.00 o
   1  -6   4       32.18       27.72      1.43 o
   2  -6   4       10.78        9.52      1.10 o
   3  -6   4       33.61       32.54      2.06 o
   4  -6   4       29.03       19.95      2.16 o
   5  -6   4        2.76        3.35      1.77 o
   6  -6   4        4.89        3.94      1.57 o
   7  -6   4        3.03        2.18      1.94 o
  -9  -5   4        1.86        1.47      0.98 o
  -8  -5   4        2.44        3.30      0.99 o
  -7  -5   4        3.68        4.37      1.40 o
  -6  -5   4       37.49       32.94      1.96 o
  -5  -5   4      304.47      282.07      4.89 o
  -4  -5   4       35.88       39.62      1.34 o
  -3  -5   4       17.93       20.25      0.90 o
  -2  -5   4        9.44       10.42      0.74 o
  -1  -5   4       96.86       95.20      2.14 o
   0  -5   4       13.15        9.92      0.64 o
   1  -5   4      394.23      396.72      6.25 o
   2  -5   4       11.31       10.34      0.85 o
   3  -5   4      467.53      448.91      8.14 o
   4  -5   4       56.86       55.59      4.73 o
   5  -5   4        2.41        2.75      1.38 o
   6  -5   4        1.97        4.74      1.44 o
   7  -5   4        0.60        0.43      1.29 o
  -9  -4   4        8.88       10.25      1.39 o
  -8  -4   4        0.39       -0.73      0.73 o
  -7  -4   4        0.38       -0.59      0.59 o
  -6  -4   4      156.68      158.20      3.85 o
  -5  -4   4       70.85       73.73      1.84 o
  -4  -4   4       32.24       35.20      1.54 o
  -3  -4   4       88.93       89.68      2.01 o
  -2  -4   4       81.93       67.84      1.50 o
  -1  -4   4      189.66      175.61      2.85 o
   0  -4   4       33.96       28.40      0.85 o
   1  -4   4       41.86       54.01      1.45 o
   2  -4   4        9.98        9.54      0.66 o
   3  -4   4      190.47      182.21      3.92 o
   4  -4   4       10.07       10.32      1.17 o
   5  -4   4        3.10        3.10      1.15 o
   6  -4   4        3.82        2.64      2.18 o
   7  -4   4        0.10       -0.45      0.97 o
   8  -4   4        2.43        0.87      2.08 o
  -9  -3   4        9.22       12.13      1.47 o
  -8  -3   4        1.14        2.70      0.83 o
  -7  -3   4        1.38        1.74      0.59 o
  -6  -3   4       12.71        9.95      0.92 o
  -5  -3   4        0.41        0.82      0.37 o
  -4  -3   4       37.85       41.33      1.52 o
  -3  -3   4        5.49        6.62      0.67 o
  -2  -3   4      192.33      200.55      3.12 o
  -1  -3   4      319.05      342.75      5.21 o
   0  -3   4       32.49       28.16      0.96 o
   1  -3   4       73.83       63.09      1.15 o
   2  -3   4      452.64      488.20      6.57 o
   3  -3   4      284.13      296.45      4.60 o
   4  -3   4        2.59        0.79      0.50 o
   5  -3   4        1.47        0.76      0.68 o
   6  -3   4        0.29        0.44      0.75 o
   7  -3   4        0.38        0.48      1.05 o
   8  -3   4        2.02        1.96      1.43 o
  -9  -2   4        0.42        0.39      0.87 o
  -8  -2   4        2.45        1.87      0.84 o
  -7  -2   4        2.31        0.84      0.53 o
  -6  -2   4       14.01       13.51      0.78 o
  -5  -2   4      131.83      125.01      2.53 o
  -4  -2   4       56.60       51.07      1.28 o
  -3  -2   4       86.05      100.26      2.09 o
  -2  -2   4      217.34      232.50      4.22 o
  -1  -2   4        7.53        5.69      0.35 o
   0  -2   4        3.63        7.04      0.39 o
   1  -2   4      976.56     1051.19     12.14 o
   2  -2   4      110.11      106.89      1.75 o
   3  -2   4       30.05       31.21      0.92 o
   4  -2   4        5.62        4.90      0.49 o
   5  -2   4       83.81       81.74      2.61 o
   6  -2   4      137.78      135.21      3.78 o
   7  -2   4       11.27       13.03      1.46 o
   8  -2   4        2.14        2.46      1.51 o
  -9  -1   4        3.51        4.51      1.24 o
  -8  -1   4       13.40       12.57      1.28 o
  -7  -1   4        0.66        1.41      0.57 o
  -6  -1   4       10.27       10.76      0.98 o
  -5  -1   4       22.22       21.94      0.95 o
  -4  -1   4      123.22      119.97      2.40 o
  -3  -1   4     1331.94     1413.15     21.75 o
  -2  -1   4      606.81      638.65      7.65 o
  -1  -1   4       37.40       35.15      0.83 o
   0  -1   4      825.85      836.48      9.73 o
   1  -1   4      524.25      549.46      7.10 o
   2  -1   4      668.06      713.48      8.29 o
   3  -1   4      138.84      151.56      2.23 o
   4  -1   4        0.18        0.34      0.27 o
   5  -1   4       49.95       52.06      1.71 o
   6  -1   4      157.53      160.35      4.19 o
   7  -1   4        1.86        0.92      0.94 o
   8  -1   4        2.21        3.57      1.21 o
   9  -1   4       17.29       15.70      2.35 o
  -9   0   4        0.13       -0.86      0.86 o
  -8   0   4       41.68       43.90      2.39 o
  -7   0   4       34.44       34.65      1.35 o
  -6   0   4       46.82       50.35      1.39 o
  -5   0   4        4.14        4.66      0.55 o
  -4   0   4     4303.70     4137.69     55.38 o
  -3   0   4      203.25      238.00      3.84 o
  -2   0   4     1401.60     1435.43     20.41 o
  -1   0   4      996.99     1011.41     12.58 o
   0   0   4      820.62      803.79     10.97 o
   1   0   4     2347.24     2381.45     33.97 o
   2   0   4      124.14      127.18      2.21 o
   3   0   4      125.54      144.81      2.19 o
   4   0   4       50.28       49.29      1.00 o
   5   0   4       15.23       17.07      0.67 o
   6   0   4       16.90       14.63      1.40 o
   7   0   4       15.28       14.47      1.38 o
   8   0   4        8.24        9.00      1.38 o
   9   0   4       24.96       25.47      2.46 o
  -9   1   4        2.60        1.25      1.07 o
  -8   1   4       19.03       16.07      1.64 o
  -7   1   4       17.47       18.41      1.03 o
  -6   1   4        1.24        1.06      0.41 o
  -5   1   4        5.17        5.07      0.48 o
  -4   1   4     2781.14     2762.09     34.01 o
  -3   1   4      370.85      408.88      6.13 o
  -2   1   4        2.31        4.13      0.33 o
  -1   1   4     1923.27     1909.67     21.69 o
   0   1   4      216.79      224.39      2.93 o
   1   1   4       62.90       57.14      0.84 o
   2   1   4       26.31       26.08      0.51 o
   3   1   4       17.57       13.21      0.43 o
   4   1   4      967.67      994.52     11.74 o
   5   1   4      155.85      160.06      2.40 o
   6   1   4        1.15        1.09      0.68 o
   7   1   4        3.12        1.88      0.88 o
   8   1   4        0.43        0.46      0.86 o
   9   1   4        1.90        1.33      1.14 o
  -9   2   4        6.56        3.88      1.67 o
  -8   2   4        0.27        1.70      1.97 o
  -7   2   4        5.53        5.57      0.81 o
  -6   2   4        1.71        1.12      0.44 o
  -5   2   4       10.07       10.15      0.55 o
  -4   2   4      238.48      252.23      3.49 o
  -3   2   4       74.35       78.84      1.56 o
  -2   2   4      112.97      117.55      1.68 o
  -1   2   4        9.94       11.13      0.37 o
   0   2   4     3252.08     3061.36     34.56 o
   1   2   4     1863.86     1945.25     60.87 o
   2   2   4       67.62       56.19      0.99 o
   3   2   4      679.24      768.99      9.66 o
   4   2   4       10.87       14.36      0.48 o
   5   2   4        0.70        0.89      0.34 o
   6   2   4       48.88       54.64      2.52 o
   7   2   4        0.35        0.25      0.73 o
   8   2   4       37.16       40.35      2.15 o
   9   2   4       12.46       13.49      1.60 o
  -9   3   4        1.72        0.84      1.44 o
  -8   3   4        4.20        6.97      1.81 o
  -7   3   4        1.96        2.54      0.77 o
  -6   3   4       38.65       42.40      1.21 o
  -5   3   4       18.71       18.85      0.78 o
  -4   3   4      113.82      108.47      2.06 o
  -3   3   4        6.08        5.01      0.37 o
  -2   3   4      109.30      115.18      1.71 o
  -1   3   4       40.16       43.30      0.86 o
   0   3   4     1534.54     1462.94     14.42 o
   1   3   4      602.31      610.22      6.53 o
   2   3   4      876.44     1013.26     11.47 o
   3   3   4       72.93       73.43      0.97 o
   4   3   4      157.45      177.09      2.11 o
   5   3   4        1.45        0.96      0.24 o
   6   3   4       17.66       17.65      0.93 o
   7   3   4       53.15       55.83      1.96 o
   8   3   4      112.41      118.09      3.17 o
   9   3   4        8.79       10.36      1.27 o
  -8   4   4       18.73       23.06      2.74 o
  -7   4   4       51.10       57.17      2.78 o
  -6   4   4       17.01       17.00      0.98 o
  -5   4   4        2.73        1.83      0.48 o
  -4   4   4      104.85      112.75      2.19 o
  -3   4   4      428.86      422.07      5.96 o
  -2   4   4      111.02      123.51      2.16 o
  -1   4   4     1250.67     1275.94     13.83 o
   0   4   4      579.61      580.67      5.99 o
   1   4   4        2.13        4.25      0.22 o
   2   4   4      380.58      382.82      3.64 o
   3   4   4     2394.59     2631.34     24.48 o
   4   4   4      416.53      417.74      4.48 o
   5   4   4        0.00       -0.10      0.20 o
   6   4   4        6.08        7.18      0.66 o
   7   4   4       49.11       46.14      1.79 o
   8   4   4      220.40      225.83      5.77 o
   9   4   4        2.05        1.99      0.98 o
  10   4   4        4.32        5.07      2.61 o
  -8   5   4        7.88        5.36      1.94 o
  -7   5   4       15.30       10.98      1.58 o
  -6   5   4        0.14        0.82      0.63 o
  -5   5   4        1.07        0.14      0.67 o
  -4   5   4        0.07       -0.07      0.34 o
  -3   5   4      101.82      101.59      2.31 o
  -2   5   4      537.21      540.34      7.36 o
  -1   5   4      147.22      179.26      2.77 o
   0   5   4      690.52      743.50      7.42 o
   1   5   4      720.54      763.34      7.36 o
   2   5   4     1798.77     1931.39     18.15 o
   3   5   4        6.04        7.26      0.29 o
   4   5   4        5.61        5.94      0.37 o
   5   5   4       29.11       29.90      0.73 o
   6   5   4       10.92       12.45      1.16 o
   7   5   4        6.26        7.34      0.95 o
   8   5   4       12.06       11.85      1.19 o
   9   5   4        4.98        4.72      1.08 o
  10   5   4        0.64        0.99      1.18 o
  -8   6   4       19.84       19.99      2.89 o
  -7   6   4       15.01       16.31      3.12 o
  -6   6   4        5.92        6.75      0.96 o
  -5   6   4        0.76       -0.14      0.72 o
  -4   6   4        0.49       -0.15      0.48 o
  -3   6   4      131.56      140.32      2.97 o
  -2   6   4        0.14        0.04      0.44 o
  -1   6   4      747.25      754.82      9.90 o
   0   6   4      316.52      319.37      3.42 o
   1   6   4      236.60      248.88      2.90 o
   2   6   4      114.37      131.86      1.73 o
   3   6   4       35.10       44.09      0.77 o
   4   6   4       57.67       63.22      1.15 o
   5   6   4       51.69       48.32      1.21 o
   6   6   4       87.73       82.44      2.30 o
   7   6   4        0.22       -0.33      0.64 o
   8   6   4       18.10       18.25      1.42 o
   9   6   4        0.00       -0.11      0.80 o
  -7   7   4        5.66        2.83      1.69 o
  -6   7   4        0.00       -0.34      0.91 o
  -5   7   4        0.89        0.38      0.63 o
  -4   7   4        3.09        3.03      0.89 o
  -3   7   4       48.97       48.10      1.68 o
  -2   7   4       12.64       11.21      0.84 o
  -1   7   4       94.59       93.38      2.15 o
   0   7   4      259.54      261.15      3.11 o
   1   7   4       48.46       47.48      1.21 o
   2   7   4       13.94       18.60      0.58 o
   3   7   4      148.81      150.20      1.80 o
   4   7   4       31.04       36.76      0.75 o
   5   7   4      135.55      138.20      2.41 o
   6   7   4      111.76      109.24      2.82 o
   7   7   4       19.44       17.45      1.33 o
   8   7   4       68.39       71.17      2.49 o
   9   7   4        0.07        0.39      0.85 o
  -7   8   4        2.58        2.28      2.32 o
  -6   8   4        0.01        1.29      1.23 o
  -5   8   4        0.58        1.11      0.71 o
  -4   8   4       18.81       17.33      1.53 o
  -3   8   4       13.91       14.31      1.11 o
  -2   8   4      310.33      305.69      5.40 o
  -1   8   4       20.69       17.06      0.75 o
   0   8   4        5.63        4.95      0.62 o
   1   8   4        0.05       -0.23      0.23 o
   2   8   4      248.29      235.90      3.24 o
   3   8   4       45.62       43.26      1.23 o
   4   8   4      335.36      323.65      4.05 o
   5   8   4      249.13      214.57      3.21 o
   6   8   4       45.54       41.83      1.81 o
   7   8   4        5.86        4.70      0.89 o
   8   8   4        1.03        1.86      0.92 o
   9   8   4       24.99       28.33      2.35 o
  -6   9   4        4.46        7.55      1.86 o
  -5   9   4       33.92       33.34      2.32 o
  -4   9   4       25.82       25.01      1.84 o
  -3   9   4       11.43        9.18      1.03 o
  -2   9   4       11.12       11.83      1.04 o
  -1   9   4      467.62      462.52      7.54 o
   0   9   4        6.76        7.57      0.55 o
   1   9   4        6.68        6.28      0.51 o
   2   9   4       50.05       47.90      1.14 o
   3   9   4      316.54      282.11      4.26 o
   4   9   4       92.66       97.24      2.22 o
   5   9   4       90.31       73.02      1.74 o
   6   9   4        1.43        0.72      0.72 o
   7   9   4        0.60       -0.10      0.59 o
   8   9   4        0.13       -0.26      0.75 o
   9   9   4        0.08       -0.07      1.00 o
  -5  10   4        2.48        5.61      2.48 o
  -4  10   4        0.52        1.02      0.94 o
  -3  10   4        8.57        9.55      1.20 o
  -2  10   4        4.29        3.71      0.96 o
  -1  10   4        1.01       -0.60      0.60 o
   0  10   4        5.69        7.95      0.71 o
   1  10   4      187.53      179.68      2.88 o
   2  10   4       16.04       12.60      0.78 o
   3  10   4       34.85       27.07      1.36 o
   4  10   4        1.14        0.31      0.45 o
   5  10   4       26.40       21.44      1.15 o
   6  10   4        0.12       -0.60      0.60 o
   7  10   4        0.05       -0.72      0.72 o
   8  10   4        0.35        0.68      0.76 o
   9  10   4        0.06       -0.24      1.30 o
  -5  11   4        0.56        3.26      2.16 o
  -4  11   4       12.20       11.94      2.00 o
  -3  11   4        1.66        0.57      1.07 o
  -2  11   4        7.30        4.69      1.12 o
  -1  11   4        1.27       -0.54      0.76 o
   0  11   4        8.36       10.33      1.13 o
   1  11   4       37.40       34.30      1.53 o
   2  11   4        4.47        3.24      0.57 o
   3  11   4       87.81       81.93      1.96 o
   4  11   4       66.23       61.41      2.16 o
   5  11   4       98.95       97.21      2.49 o
   6  11   4        0.29        1.12      0.68 o
   7  11   4        1.93        3.62      0.89 o
   8  11   4        0.64        1.07      1.02 o
  -4  12   4        0.01       -0.86      1.41 o
  -3  12   4        1.47        2.29      1.35 o
  -2  12   4        0.85        2.34      1.28 o
  -1  12   4       31.06       30.84      2.87 o
   0  12   4       11.69       10.33      1.42 o
   1  12   4       21.32       20.01      1.49 o
   2  12   4       13.76       13.22      1.07 o
   3  12   4       34.72       31.02      1.27 o
   4  12   4        5.95        5.09      0.71 o
   5  12   4       15.35       13.81      1.12 o
   6  12   4       14.20       13.27      1.31 o
   7  12   4        4.20        4.37      1.00 o
  -2  13   4        2.46        3.03      1.45 o
  -1  13   4       20.29       18.42      2.44 o
   0  13   4       60.32       69.19      3.92 o
   1  13   4        3.91        2.74      1.33 o
   2  13   4        5.30        8.05      1.40 o
   3  13   4       59.67       62.29      2.48 o
   4  13   4        0.04        0.19      0.67 o
   5  13   4        0.08        0.37      0.64 o
   6  13   4       11.59       10.05      1.25 o
   7  13   4       31.26       34.24      3.06 o
  -1  14   4       14.84       13.41      2.69 o
   0  14   4        0.01        1.63      1.39 o
   1  14   4        9.33        9.71      2.00 o
   2  14   4        2.87        7.09      1.75 o
   3  14   4       12.85       16.69      2.23 o
   4  14   4        2.98        2.29      1.05 o
   5  14   4        2.52        2.68      1.22 o
  -3 -12   5        4.77       -0.71      1.85 o
  -2 -12   5       11.96       14.97      2.47 o
  -1 -12   5        9.26        7.54      2.91 o
  -6 -11   5        0.54        0.75      1.93 o
  -5 -11   5        1.26        3.36      1.50 o
  -4 -11   5        9.09       11.09      2.04 o
  -3 -11   5       18.35       19.17      2.04 o
  -2 -11   5       14.59       13.35      2.22 o
  -1 -11   5        4.29        3.63      1.77 o
   0 -11   5        0.49       -0.46      1.59 o
   1 -11   5        2.19        2.88      1.73 o
  -7 -10   5        0.00       -0.58      1.72 o
  -6 -10   5        5.85        5.97      1.80 o
  -5 -10   5        9.10        8.36      1.92 o
  -4 -10   5       11.63       11.59      1.68 o
  -3 -10   5      104.96      112.29      4.15 o
  -2 -10   5       40.26       42.48      2.28 o
  -1 -10   5        0.02       -0.39      0.85 o
   0 -10   5       12.61       15.32      1.82 o
   1 -10   5        2.93        1.98      3.12 o
   2 -10   5        0.54        1.87      1.61 o
   3 -10   5        8.86       11.02      2.30 o
  -7  -9   5        0.40        0.01      2.55 o
  -6  -9   5       14.48       16.67      2.40 o
  -5  -9   5       15.80       17.96      1.87 o
  -4  -9   5       73.94       78.04      2.91 o
  -3  -9   5       31.81       30.57      1.90 o
  -2  -9   5       53.31       53.96      2.34 o
  -1  -9   5        1.23        0.23      0.76 o
   0  -9   5       19.43       21.43      1.89 o
   1  -9   5        4.19        3.02      1.49 o
   2  -9   5        0.35        0.08      1.22 o
   3  -9   5        0.05       -1.00      1.08 o
   4  -9   5        4.49        5.15      3.34 o
  -8  -8   5        0.62        1.13      1.89 o
  -7  -8   5       13.77       18.20      1.99 o
  -6  -8   5       19.87       14.75      2.32 o
  -5  -8   5        1.22        0.54      0.79 o
  -4  -8   5      196.86      197.54      4.78 o
  -3  -8   5        2.32        2.58      0.91 o
  -2  -8   5        2.52        2.46      0.81 o
  -1  -8   5        0.41        0.67      0.66 o
   0  -8   5       38.41       37.06      1.88 o
   1  -8   5        0.14       -0.60      0.80 o
   2  -8   5        7.97        8.05      1.76 o
   3  -8   5       12.81       11.41      2.07 o
   4  -8   5        8.50       12.06      2.10 o
   5  -8   5        0.01       -1.26      1.26 o
  -8  -7   5        0.31       -0.34      1.04 o
  -7  -7   5        2.84        2.15      1.59 o
  -6  -7   5       54.19       51.24      2.29 o
  -5  -7   5      101.29      103.08      2.84 o
  -4  -7   5       44.22       46.72      2.05 o
  -3  -7   5      281.97      280.58      5.83 o
  -2  -7   5       29.09       26.36      1.50 o
  -1  -7   5        0.37       -0.48      0.61 o
   0  -7   5        5.11        5.39      0.88 o
   1  -7   5       18.00       14.33      1.28 o
   2  -7   5       27.45       24.02      1.84 o
   3  -7   5       12.09        6.08      1.54 o
   4  -7   5       33.14       32.92      2.85 o
   5  -7   5       24.19       23.14      2.68 o
   6  -7   5        1.54        1.18      2.87 o
  -9  -6   5        3.06        5.58      1.41 o
  -8  -6   5        9.53       11.46      1.45 o
  -7  -6   5        0.97       -0.41      0.98 o
  -6  -6   5        2.19        1.47      0.71 o
  -5  -6   5        1.01        1.64      0.65 o
  -4  -6   5       53.51       55.15      1.86 o
  -3  -6   5        9.31       11.22      1.03 o
  -2  -6   5        3.72        2.48      0.68 o
  -1  -6   5       17.68       15.14      1.12 o
   0  -6   5       53.92       53.48      2.04 o
   1  -6   5      548.18      503.30      9.02 o
   2  -6   5       23.37       28.76      2.09 o
   3  -6   5      130.75      128.51      5.02 o
   4  -6   5        4.23        2.14      1.16 o
   5  -6   5        0.29       -0.96      0.96 o
   6  -6   5       13.19       11.90      2.08 o
  -9  -5   5        2.98        5.62      1.26 o
  -8  -5   5        0.12       -0.29      0.77 o
  -7  -5   5       13.29       14.58      2.11 o
  -6  -5   5       11.71       12.94      1.51 o
  -5  -5   5      213.58      214.42      4.75 o
  -4  -5   5      196.20      204.36      3.56 o
  -3  -5   5        4.85        5.11      0.66 o
  -2  -5   5        1.76        1.09      0.73 o
  -1  -5   5      344.58      338.12      5.76 o
   0  -5   5      193.25      179.35      3.39 o
   1  -5   5      505.21      476.46      7.37 o
   2  -5   5        1.86        2.62      1.17 o
   3  -5   5      167.79      161.02      4.43 o
   4  -5   5       81.16       70.58      6.01 o
   5  -5   5        3.85        2.24      1.73 o
   6  -5   5        3.63        4.62      1.77 o
   7  -5   5        2.13        1.14      1.25 o
  -9  -4   5       39.47       41.12      2.75 o
  -8  -4   5       33.09       32.56      1.93 o
  -7  -4   5        2.17        3.48      1.01 o
  -6  -4   5        2.83        2.76      0.73 o
  -5  -4   5       75.74       77.88      2.00 o
  -4  -4   5       99.98      101.95      2.31 o
  -3  -4   5       71.00       72.06      1.89 o
  -2  -4   5       39.79       39.88      1.24 o
  -1  -4   5      136.98      140.19      2.72 o
   0  -4   5      567.18      558.64      8.26 o
   1  -4   5      184.03      166.21      3.60 o
   2  -4   5      458.37      466.07      7.24 o
   3  -4   5       40.40       34.37      1.50 o
   4  -4   5       16.76       12.88      1.58 o
   5  -4   5        6.91        5.62      1.32 o
   6  -4   5        7.34       10.11      1.79 o
   7  -4   5        5.79        7.71      1.73 o
  -9  -3   5        0.00        0.03      0.77 o
  -8  -3   5        2.48        1.98      0.78 o
  -7  -3   5        2.82        3.24      0.80 o
  -6  -3   5        0.57        0.47      0.54 o
  -5  -3   5      110.55      107.66      2.21 o
  -4  -3   5       19.88       17.62      1.08 o
  -3  -3   5       19.94       20.72      1.07 o
  -2  -3   5      848.37      883.19     13.30 o
  -1  -3   5        1.03        2.51      0.42 o
   0  -3   5       63.90       56.82      1.14 o
   1  -3   5      124.68      133.00      2.48 o
   2  -3   5      431.32      461.64      8.47 o
   3  -3   5       17.65       18.47      0.87 o
   4  -3   5        0.34       -0.42      0.64 o
   5  -3   5        3.64        2.22      1.06 o
   6  -3   5        0.88        1.71      1.05 o
   7  -3   5        5.69        5.32      1.52 o
   8  -3   5        0.42       -1.96      1.96 o
  -9  -2   5        3.32        3.29      0.93 o
  -8  -2   5        0.56        0.53      0.75 o
  -7  -2   5        0.50        0.92      0.59 o
  -6  -2   5        7.86        8.04      0.69 o
  -5  -2   5       13.36       13.38      0.81 o
  -4  -2   5        0.08       -0.31      0.37 o
  -3  -2   5      341.80      347.79      5.52 o
  -2  -2   5        4.53        8.59      0.66 o
  -1  -2   5     2518.79     2645.55     35.91 o
   0  -2   5       30.46       33.31      0.77 o
   1  -2   5        0.01        0.21      0.24 o
   2  -2   5       58.27       46.40      0.99 o
   3  -2   5      131.48      127.57      3.04 o
   4  -2   5      192.65      190.50      3.40 o
   5  -2   5       10.61       11.22      1.35 o
   6  -2   5       45.33       49.18      2.23 o
   7  -2   5       63.36       57.92      2.59 o
   8  -2   5        0.29        2.50      1.94 o
  -9  -1   5        0.13       -1.05      1.05 o
  -8  -1   5        0.41        1.48      0.80 o
  -7  -1   5       39.14       39.05      1.64 o
  -6  -1   5       81.30       82.16      2.07 o
  -5  -1   5        4.00        5.03      0.58 o
  -4  -1   5      419.87      429.83      6.63 o
  -3  -1   5     1787.83     1893.17     28.89 o
  -2  -1   5       63.37       70.76      1.70 o
  -1  -1   5       93.97      109.35      1.73 o
   0  -1   5        0.07        0.02      0.19 o
   1  -1   5     1454.14     1484.90     18.24 o
   2  -1   5      174.80      194.85      3.64 o
   3  -1   5      439.94      467.67      5.92 o
   4  -1   5      121.45      120.13      1.99 o
   5  -1   5       58.01       55.72      2.10 o
   6  -1   5       32.98       37.52      1.90 o
   7  -1   5       97.41       94.97      3.26 o
   8  -1   5       25.73       30.16      2.10 o
   9  -1   5        4.13        2.25      2.28 o
  -9   0   5        2.44        2.55      1.20 o
  -8   0   5        0.55       -0.09      0.71 o
  -7   0   5       12.67       16.74      1.03 o
  -6   0   5       15.20       14.01      0.83 o
  -5   0   5       13.09       12.71      0.89 o
  -4   0   5        1.25        0.36      0.44 o
  -3   0   5     2325.13     2263.38     30.63 o
  -2   0   5      314.24      336.47      4.68 o
  -1   0   5       70.91       58.09      1.13 o
   0   0   5      413.21      452.97      7.15 o
   1   0   5      671.91      652.23     13.82 o
   2   0   5     1123.80     1201.40     12.68 o
   3   0   5       24.97       27.17      0.74 o
   4   0   5      424.55      427.96      5.33 o
   5   0   5      103.43      104.45      2.42 o
   6   0   5       51.67       53.23      2.17 o
   7   0   5       20.10       19.52      1.57 o
   8   0   5        2.10        0.65      1.02 o
   9   0   5        0.33       -1.04      1.04 o
  -9   1   5        1.09        0.90      1.08 o
  -8   1   5       22.14       24.49      1.93 o
  -7   1   5        1.81        2.85      0.64 o
  -6   1   5        7.51        7.45      0.69 o
  -5   1   5        0.58        1.45      0.46 o
  -4   1   5       13.15       14.33      0.85 o
  -3   1   5     3719.21     3714.01     49.68 o
  -2   1   5      563.51      550.95      6.77 o
  -1   1   5       25.38       24.55      0.79 o
   0   1   5        6.09        9.63      0.50 o
   1   1   5      711.76      708.91      9.59 o
   2   1   5        1.57        1.71      0.19 o
   3   1   5      186.67      174.06      2.27 o
   4   1   5       43.93       55.01      1.06 o
   5   1   5      159.53      159.88      2.88 o
   6   1   5        2.98        2.30      0.75 o
   7   1   5        0.30       -0.24      0.74 o
   8   1   5        0.42       -0.89      0.89 o
   9   1   5        0.34       -0.76      1.09 o
  -9   2   5        2.79        3.03      2.06 o
  -8   2   5        1.78        2.40      1.01 o
  -7   2   5        6.69        5.22      0.82 o
  -6   2   5        4.61        5.16      0.58 o
  -5   2   5        0.94        1.07      0.36 o
  -4   2   5      102.99      105.16      2.47 o
  -3   2   5       15.73       12.15      0.61 o
  -2   2   5       36.73       42.26      0.94 o
  -1   2   5      257.70      244.33      3.15 o
   0   2   5     1680.68     1756.99     19.89 o
   1   2   5       88.54      101.32      2.57 o
   2   2   5      742.90      763.13     18.38 o
   3   2   5      159.53      178.49      2.22 o
   4   2   5        1.26        0.21      0.25 o
   5   2   5       63.54       64.43      1.27 o
   6   2   5        9.55        8.99      0.98 o
   7   2   5        0.12       -0.38      0.73 o
   8   2   5       19.94       17.62      1.56 o
   9   2   5        8.76        9.66      1.46 o
  -9   3   5        0.00        1.09      1.40 o
  -8   3   5       19.02       18.42      2.41 o
  -7   3   5        0.87        1.23      0.63 o
  -6   3   5       56.00       56.73      1.44 o
  -5   3   5       67.95       63.82      1.55 o
  -4   3   5      154.16      160.29      2.50 o
  -3   3   5      400.36      381.15      5.38 o
  -2   3   5      144.74      143.78      2.46 o
  -1   3   5      852.54      857.62      9.39 o
   0   3   5     1320.79     1455.11     17.82 o
   1   3   5      193.32      201.89      2.72 o
   2   3   5       23.16       22.70      1.45 o
   3   3   5       35.93       36.44      1.19 o
   4   3   5      583.18      647.83      7.58 o
   5   3   5       34.10       34.47      0.82 o
   6   3   5       86.37       90.13      2.25 o
   7   3   5        9.98       10.90      1.17 o
   8   3   5        3.23        2.21      0.84 o
   9   3   5       39.61       39.38      1.90 o
  -8   4   5        3.56        2.17      2.20 o
  -7   4   5        1.53        0.92      0.87 o
  -6   4   5       17.18       17.16      1.00 o
  -5   4   5        7.27        9.02      0.55 o
  -4   4   5        0.37        0.20      0.27 o
  -3   4   5       27.05       26.34      0.73 o
  -2   4   5       12.13       11.94      0.61 o
  -1   4   5      109.07      122.47      1.86 o
   0   4   5     1734.03     1860.73     19.62 o
   1   4   5      106.32       96.23      1.14 o
   2   4   5     1055.42     1040.05     11.86 o
   3   4   5      242.25      255.70      3.51 o
   4   4   5      227.54      235.02      2.84 o
   5   4   5       23.95       25.32      0.88 o
   6   4   5        7.03        8.18      0.90 o
   7   4   5        0.29       -0.18      0.62 o
   8   4   5        4.50        4.24      1.07 o
   9   4   5       21.71       19.77      1.72 o
  -8   5   5        2.23        2.32      1.48 o
  -7   5   5        0.04       -0.19      0.90 o
  -6   5   5        0.02       -0.27      0.58 o
  -5   5   5      100.99      104.37      2.65 o
  -4   5   5       26.79       27.39      0.99 o
  -3   5   5       11.08       11.15      0.79 o
  -2   5   5       15.06       17.68      0.68 o
  -1   5   5        2.79        4.96      0.32 o
   0   5   5      108.62      117.60      1.62 o
   1   5   5      128.17      127.43      1.45 o
   2   5   5       61.33       64.04      0.88 o
   3   5   5       99.75      108.02      1.47 o
   4   5   5       12.68       10.80      0.38 o
   5   5   5       48.00       44.73      0.99 o
   6   5   5       50.70       49.63      2.88 o
   7   5   5       19.89       18.64      1.22 o
   8   5   5        0.40       -0.67      0.71 o
   9   5   5        4.68        3.30      0.96 o
  -8   6   5        0.22       -1.33      1.33 o
  -7   6   5        2.50        0.97      1.09 o
  -6   6   5        4.38        3.93      0.84 o
  -5   6   5        0.00       -0.55      0.55 o
  -4   6   5       15.97       15.75      1.06 o
  -3   6   5       37.89       38.01      1.39 o
  -2   6   5      647.21      652.35      9.68 o
  -1   6   5      344.36      355.40      5.22 o
   0   6   5      496.83      518.49      5.59 o
   1   6   5        9.43       10.69      0.39 o
   2   6   5       14.31        9.55      0.36 o
   3   6   5      433.59      412.58      4.19 o
   4   6   5       30.38       34.17      0.72 o
   5   6   5      130.94      123.83      1.98 o
   6   6   5        9.31       10.85      0.77 o
   7   6   5       37.03       35.89      2.39 o
   8   6   5        0.20       -0.49      0.71 o
   9   6   5        2.12        1.09      0.90 o
  -7   7   5        0.11        2.44      1.64 o
  -6   7   5       26.36       28.39      1.66 o
  -5   7   5       10.79       12.51      1.14 o
  -4   7   5        0.13       -0.49      0.49 o
  -3   7   5        4.59        3.24      0.72 o
  -2   7   5       62.24       62.64      2.48 o
  -1   7   5       95.27       91.81      1.92 o
   0   7   5      165.07      165.90      2.16 o
   1   7   5      104.28      110.27      1.67 o
   2   7   5       20.74       20.98      0.60 o
   3   7   5        3.43        2.88      0.26 o
   4   7   5      112.43      102.33      1.47 o
   5   7   5      186.06      181.46      2.68 o
   6   7   5      595.25      535.49      9.09 o
   7   7   5       61.49       57.12      2.22 o
   8   7   5       14.78       13.91      1.25 o
   9   7   5        0.83        2.45      0.94 o
  -7   8   5        0.24       -0.71      2.08 o
  -6   8   5       56.59       59.56      3.79 o
  -5   8   5        2.37        2.41      0.89 o
  -4   8   5       83.09       85.62      2.52 o
  -3   8   5       22.82       23.29      1.30 o
  -2   8   5        3.32        2.83      0.76 o
  -1   8   5       21.86       23.60      1.13 o
   0   8   5        1.90        3.36      0.36 o
   1   8   5      292.93      271.01      3.27 o
   2   8   5      139.76      138.10      2.06 o
   3   8   5        5.42        6.13      0.39 o
   4   8   5        0.64        0.07      0.30 o
   5   8   5       77.03       75.19      1.56 o
   6   8   5      121.32      101.94      2.69 o
   7   8   5       24.19       22.67      1.38 o
   8   8   5       16.27       15.96      1.33 o
   9   8   5        5.10        5.36      1.27 o
  -6   9   5       13.86       12.14      2.21 o
  -5   9   5        2.11        1.34      1.35 o
  -4   9   5      152.81      154.00      4.14 o
  -3   9   5       15.86       17.74      1.28 o
  -2   9   5       11.48       11.38      1.11 o
  -1   9   5        1.23        0.06      0.52 o
   0   9   5        0.47        1.52      0.35 o
   1   9   5      370.33      361.25      4.80 o
   2   9   5      585.38      571.58      7.07 o
   3   9   5      103.55       97.84      1.98 o
   4   9   5       13.59       14.25      1.10 o
   5   9   5        2.70        3.11      0.54 o
   6   9   5        2.82        1.02      0.58 o
   7   9   5        8.60        6.45      0.86 o
   8   9   5        0.20        0.76      0.75 o
   9   9   5        1.58        3.06      1.12 o
  -5  10   5        0.05        2.28      1.47 o
  -4  10   5       34.55       25.39      2.06 o
  -3  10   5        5.53        6.54      1.11 o
  -2  10   5        6.56        6.60      1.00 o
  -1  10   5        0.25        0.02      0.60 o
   0  10   5      232.72      216.62      4.02 o
   1  10   5      167.36      175.42      3.25 o
   2  10   5       30.91       32.13      1.13 o
   3  10   5       59.59       45.78      1.91 o
   4  10   5      148.97      133.72      2.56 o
   5  10   5       64.92       64.47      1.87 o
   6  10   5       36.85       33.29      1.67 o
   7  10   5       17.73       19.39      1.41 o
   8  10   5        0.00        0.14      0.69 o
   9  10   5        1.66       -0.71      2.14 o
  -5  11   5        2.24        2.00      2.08 o
  -4  11   5        0.39        2.08      1.25 o
  -3  11   5        6.20        6.93      1.65 o
  -2  11   5       25.91       27.72      2.08 o
  -1  11   5        2.50        1.97      0.93 o
   0  11   5       68.46       68.36      2.39 o
   1  11   5       17.39       15.69      1.04 o
   2  11   5       58.45       55.33      1.53 o
   3  11   5        0.00        0.25      0.46 o
   4  11   5       23.87       22.41      1.07 o
   5  11   5        1.04        0.40      0.54 o
   6  11   5       17.04       16.47      1.35 o
   7  11   5       12.11       11.24      1.26 o
   8  11   5        3.68        6.02      1.26 o
  -4  12   5        3.41        4.75      1.89 o
  -3  12   5        0.77        1.84      1.35 o
  -2  12   5        0.00        0.63      1.07 o
  -1  12   5        6.11        4.14      1.36 o
   0  12   5       74.22       77.18      2.72 o
   1  12   5       11.74       13.26      1.77 o
   2  12   5      105.82      117.09      2.84 o
   3  12   5        4.96        6.84      0.74 o
   4  12   5        0.71        1.94      0.59 o
   5  12   5        4.33        6.02      0.82 o
   6  12   5       14.53       17.55      1.83 o
   7  12   5        0.27        1.09      0.84 o
  -2  13   5       10.24       12.55      2.49 o
  -1  13   5        0.15       -0.27      1.22 o
   0  13   5       86.04       82.90      4.18 o
   1  13   5       28.48       33.30      2.28 o
   2  13   5        1.72        1.88      0.86 o
   3  13   5       10.50       11.37      1.19 o
   4  13   5       10.97        8.21      1.07 o
   5  13   5        0.37        2.00      0.72 o
   6  13   5        0.47        0.48      0.78 o
   7  13   5       11.53       14.16      1.83 o
  -1  14   5        1.25        0.49      1.28 o
   0  14   5       72.78       76.05      4.24 o
   1  14   5        9.30        8.62      1.84 o
   2  14   5        1.24        1.72      1.22 o
   3  14   5        4.42        3.98      1.39 o
   4  14   5        0.28       -0.76      0.76 o
   5  14   5        5.65        7.15      1.19 o
   2  15   5        1.92       -1.66      3.01 o
   3  15   5        1.08        1.04      1.29 o
  -5 -11   6        1.00       -0.12      2.04 o
  -4 -11   6        0.07        1.73      2.00 o
  -3 -11   6        0.97        0.85      1.35 o
  -2 -11   6       40.04       48.86      4.79 o
  -1 -11   6        0.10        0.83      2.04 o
   0 -11   6        0.00       -1.21      1.43 o
  -6 -10   6        0.07        1.04      1.73 o
  -5 -10   6       10.73       10.30      2.08 o
  -4 -10   6        0.00        0.52      1.04 o
  -3 -10   6       24.32       30.70      2.92 o
  -2 -10   6        6.01        3.12      2.06 o
  -1 -10   6       16.70       19.94      2.07 o
   0 -10   6        7.33        4.42      3.20 o
   1 -10   6        1.99        6.46      2.03 o
   2 -10   6       19.06       19.59      3.59 o
  -7  -9   6        0.28        2.43      1.47 o
  -6  -9   6       24.23       26.56      2.82 o
  -5  -9   6        8.81        5.43      1.33 o
  -4  -9   6       37.69       34.24      2.08 o
  -3  -9   6       14.85       15.93      1.53 o
  -2  -9   6       70.73       73.20      2.78 o
  -1  -9   6        0.42        0.06      0.89 o
   0  -9   6       30.75       36.18      3.03 o
   1  -9   6       15.83       15.79      2.31 o
   2  -9   6        5.48        8.15      1.93 o
   3  -9   6        0.04       -0.45      1.33 o
  -8  -8   6        3.17        5.60      1.28 o
  -7  -8   6        1.66        3.86      1.38 o
  -6  -8   6       10.15       10.56      1.61 o
  -5  -8   6      119.42      125.68      3.75 o
  -4  -8   6       94.48      101.58      3.27 o
  -3  -8   6        6.66        5.55      1.04 o
  -2  -8   6       51.76       53.65      2.28 o
  -1  -8   6        0.74       -0.05      0.71 o
   0  -8   6        5.78        5.85      1.22 o
   1  -8   6       19.54       18.85      5.21 o
   2  -8   6       17.11       20.15      2.41 o
   3  -8   6        0.02       -0.13      1.75 o
   4  -8   6        8.88        5.06      2.63 o
  -8  -7   6        3.36        4.75      1.71 o
  -7  -7   6        2.82        3.28      1.22 o
  -6  -7   6       11.05       10.44      1.32 o
  -5  -7   6       88.28       91.07      3.00 o
  -4  -7   6        0.00        1.35      0.74 o
  -3  -7   6       29.63       31.67      1.73 o
  -2  -7   6       25.46       26.23      1.57 o
  -1  -7   6        0.92        1.78      0.72 o
   0  -7   6        4.40        3.19      0.84 o
   1  -7   6       12.82        9.77      1.36 o
   2  -7   6       15.52       12.56      1.91 o
   3  -7   6        0.49        1.33      1.23 o
   4  -7   6       62.44       61.61      6.89 o
   5  -7   6        0.60        0.50      1.33 o
  -9  -6   6        1.95       -1.34      2.12 o
  -8  -6   6       28.20       31.46      3.11 o
  -7  -6   6        4.28        4.10      2.63 o
  -6  -6   6       22.58       23.26      1.64 o
  -5  -6   6       16.69       17.81      1.27 o
  -4  -6   6        0.30       -0.09      1.15 o
  -3  -6   6        0.00        0.63      0.60 o
  -2  -6   6        8.44        9.59      1.03 o
  -1  -6   6       38.46       34.11      1.63 o
   0  -6   6       22.10       23.67      1.43 o
   1  -6   6       50.07       50.64      2.02 o
   2  -6   6      239.72      208.17      6.77 o
   3  -6   6       69.19       62.63      5.05 o
   4  -6   6       58.70       53.87      3.20 o
   5  -6   6        3.11        1.81      1.31 o
   6  -6   6        0.55        0.54      2.30 o
  -9  -5   6        3.72        3.43      1.38 o
  -8  -5   6       39.33       40.03      2.55 o
  -7  -5   6        9.09       12.46      1.60 o
  -6  -5   6        0.01        0.02      0.64 o
  -5  -5   6       14.65       13.20      1.19 o
  -4  -5   6       49.55       51.47      1.77 o
  -3  -5   6      195.04      199.55      4.36 o
  -2  -5   6        0.30        0.40      0.52 o
  -1  -5   6       92.29       97.30      2.62 o
   0  -5   6       27.50       24.10      1.30 o
   1  -5   6      237.26      239.47      4.91 o
   2  -5   6       50.31       46.81      1.83 o
   3  -5   6       12.23       13.39      1.74 o
   4  -5   6        2.12        1.41      1.06 o
   5  -5   6        1.81        1.79      2.24 o
   6  -5   6        0.00       -0.96      0.96 o
   7  -5   6        4.12        7.90      1.88 o
  -9  -4   6        1.33        2.52      1.09 o
  -8  -4   6        5.76        3.56      1.15 o
  -7  -4   6        2.97        3.50      1.06 o
  -6  -4   6        2.51        2.82      0.80 o
  -5  -4   6        6.29        6.52      0.91 o
  -4  -4   6        2.34        1.70      0.89 o
  -3  -4   6       81.18       74.72      1.99 o
  -2  -4   6       57.48       57.37      1.63 o
  -1  -4   6       27.16       21.28      1.25 o
   0  -4   6       48.07       49.87      1.71 o
   1  -4   6        7.17        5.35      0.58 o
   2  -4   6       18.86       17.90      1.09 o
   3  -4   6        1.05        0.67      1.24 o
   4  -4   6        4.07        3.05      1.10 o
   5  -4   6        7.81        5.88      1.36 o
   6  -4   6       11.98       15.15      2.73 o
   7  -4   6       11.37       10.06      1.97 o
  -9  -3   6        2.37        2.17      0.92 o
  -8  -3   6       11.46       13.19      2.20 o
  -7  -3   6        0.64        1.10      1.04 o
  -6  -3   6        4.17        3.41      0.74 o
  -5  -3   6        2.65        2.04      0.54 o
  -4  -3   6        2.31        2.60      0.61 o
  -3  -3   6        4.40        3.87      0.65 o
  -2  -3   6      325.79      371.80      5.35 o
  -1  -3   6       25.29       27.73      1.15 o
   0  -3   6      605.60      659.66     10.10 o
   1  -3   6       56.53       55.10      1.26 o
   2  -3   6        5.00        7.14      0.60 o
   3  -3   6        5.06        5.61      0.72 o
   4  -3   6       36.53       38.51      2.27 o
   5  -3   6        2.45        4.09      1.36 o
   6  -3   6        0.23       -0.63      0.97 o
   7  -3   6        8.25       10.56      1.86 o
   8  -3   6        0.28       -0.18      1.43 o
  -9  -2   6        2.60        5.45      1.09 o
  -8  -2   6        0.22        1.57      0.82 o
  -7  -2   6        9.63       10.05      1.06 o
  -6  -2   6        9.56        6.39      0.67 o
  -5  -2   6       39.17       35.95      1.21 o
  -4  -2   6       12.35        9.43      0.79 o
  -3  -2   6      237.13      244.36      4.72 o
  -2  -2   6      247.39      270.55      4.97 o
  -1  -2   6      288.71      328.22      5.77 o
   0  -2   6       29.55       32.87      0.86 o
   1  -2   6        4.93        6.97      0.45 o
   2  -2   6       39.03       36.60      1.03 o
   3  -2   6      105.95      103.76      2.20 o
   4  -2   6       70.39       64.42      2.81 o
   5  -2   6       15.23       20.92      1.80 o
   6  -2   6       24.54       28.00      2.97 o
   7  -2   6        1.34       -0.24      0.91 o
   8  -2   6        0.49       -0.58      1.49 o
  -9  -1   6        1.81        3.16      1.34 o
  -8  -1   6        0.06       -0.64      0.64 o
  -7  -1   6       10.53        7.51      0.92 o
  -6  -1   6       36.48       29.93      1.64 o
  -5  -1   6       15.49       17.41      0.96 o
  -4  -1   6       44.72       37.13      1.26 o
  -3  -1   6        7.91       10.36      0.73 o
  -2  -1   6      665.93      712.00      9.55 o
  -1  -1   6       34.55       34.84      1.06 o
   0  -1   6      609.18      625.50      9.13 o
   1  -1   6      434.03      461.86      6.07 o
   2  -1   6       22.57       18.42      0.60 o
   3  -1   6       11.36       10.53      0.57 o
   4  -1   6      471.41      460.44      7.45 o
   5  -1   6       64.97       64.71      2.31 o
   6  -1   6       33.96       33.65      1.83 o
   7  -1   6       15.56       17.64      1.59 o
   8  -1   6        0.13        2.27      1.12 o
  -9   0   6        1.89        1.87      1.19 o
  -8   0   6        2.43        3.68      0.84 o
  -7   0   6        7.14        5.64      1.21 o
  -6   0   6      345.13      339.32      5.81 o
  -5   0   6       72.08       69.95      1.88 o
  -4   0   6      125.55      107.69      2.59 o
  -3   0   6        6.61        5.12      0.60 o
  -2   0   6       35.75       49.98      1.19 o
  -1   0   6      264.77      272.15      3.54 o
   0   0   6      164.60      170.31      2.74 o
   1   0   6       61.80       70.84      2.60 o
   2   0   6        4.61        6.14      0.32 o
   3   0   6        2.86        2.87      0.36 o
   4   0   6        1.07        0.46      0.27 o
   5   0   6       14.68       13.30      1.37 o
   6   0   6       51.24       53.24      2.17 o
   7   0   6        8.38        8.49      1.29 o
   8   0   6        6.76        6.49      1.47 o
   9   0   6        5.12        2.74      1.34 o
  -9   1   6        0.01       -0.44      1.04 o
  -8   1   6        3.80        2.67      0.94 o
  -7   1   6       52.86       53.34      2.21 o
  -6   1   6      509.29      490.03      7.07 o
  -5   1   6        0.40        0.11      0.43 o
  -4   1   6        0.42        1.15      0.43 o
  -3   1   6     1448.48     1433.42     19.77 o
  -2   1   6       27.65       32.03      0.85 o
  -1   1   6      258.68      264.87      3.69 o
   0   1   6        1.47        0.92      0.19 o
   1   1   6      653.32      763.55      9.49 o
   2   1   6      330.40      343.75      4.43 o
   3   1   6        0.26        0.11      0.28 o
   4   1   6       29.58       30.31      0.85 o
   5   1   6        0.18       -0.35      0.35 o
   6   1   6        1.09        0.07      0.78 o
   7   1   6        0.03       -0.58      0.74 o
   8   1   6        0.88       -0.08      0.86 o
   9   1   6        0.01       -0.74      1.06 o
  -9   2   6        0.12       -1.29      1.29 o
  -8   2   6        0.94        1.83      0.84 o
  -7   2   6       24.26       23.53      1.45 o
  -6   2   6       94.42      103.02      2.26 o
  -5   2   6        0.02       -0.39      0.39 o
  -4   2   6       85.26       87.53      2.07 o
  -3   2   6        0.15        0.39      0.35 o
  -2   2   6      425.64      430.83      6.99 o
  -1   2   6      137.51      133.27      2.81 o
   0   2   6      128.92      124.13      1.81 o
   1   2   6      135.12      148.28      3.08 o
   2   2   6      548.06      598.61     14.13 o
   3   2   6      330.96      336.01      7.56 o
   4   2   6      155.15      165.59      2.43 o
   5   2   6       14.35       15.07      0.71 o
   6   2   6       18.29       19.26      1.24 o
   7   2   6       32.78       31.34      1.74 o
   8   2   6        6.12        7.05      1.16 o
   9   2   6        1.34        2.44      1.18 o
  -9   3   6        0.39        2.07      1.70 o
  -8   3   6        5.30        1.34      1.40 o
  -7   3   6        8.69        7.21      0.94 o
  -6   3   6        3.82        3.40      1.00 o
  -5   3   6        0.94        1.14      0.43 o
  -4   3   6       83.20       79.38      1.98 o
  -3   3   6       12.18       13.28      0.68 o
  -2   3   6       74.55       73.18      1.44 o
  -1   3   6     1260.83     1266.13     14.61 o
   0   3   6      186.79      221.73      2.81 o
   1   3   6     2304.29     2509.19     30.20 o
   2   3   6      366.63      436.75     13.59 o
   3   3   6       53.41       46.39      1.43 o
   4   3   6       23.93       25.75      1.07 o
   5   3   6      131.21      140.28      2.85 o
   6   3   6      202.26      193.07      3.29 o
   7   3   6       31.22       31.87      1.41 o
   8   3   6       15.88       15.80      1.19 o
   9   3   6        9.53        8.50      1.39 o
  -8   4   6        4.45        6.06      2.12 o
  -7   4   6        7.46        5.91      1.04 o
  -6   4   6       49.63       53.53      1.97 o
  -5   4   6       74.89       77.26      1.77 o
  -4   4   6      214.11      216.50      3.45 o
  -3   4   6       21.31       21.30      0.97 o
  -2   4   6      359.53      348.66      4.30 o
  -1   4   6      188.76      208.74      2.88 o
   0   4   6      485.65      496.61      5.55 o
   1   4   6      406.32      451.04      4.96 o
   2   4   6      571.70      602.39     17.83 o
   3   4   6        0.00        0.15      0.21 o
   4   4   6        0.24       -0.04      0.22 o
   5   4   6       81.79       90.19      1.49 o
   6   4   6      527.35      528.38      8.34 o
   7   4   6       87.06       86.43      2.72 o
   8   4   6        0.00        1.28      0.85 o
   9   4   6        4.72        0.51      1.08 o
  -8   5   6        0.08        0.45      1.40 o
  -7   5   6        0.03       -0.36      0.98 o
  -6   5   6        3.68        3.87      0.83 o
  -5   5   6        0.68        0.94      0.49 o
  -4   5   6        4.70        5.82      0.72 o
  -3   5   6        0.59        0.16      0.38 o
  -2   5   6       65.19       67.58      1.40 o
  -1   5   6     1205.28     1283.39     16.07 o
   0   5   6      954.74      983.27     10.07 o
   1   5   6      888.62      998.60      9.57 o
   2   5   6        3.44        3.76      0.22 o
   3   5   6       18.62       18.43      0.67 o
   4   5   6       49.34       48.77      1.05 o
   5   5   6       17.01       15.96      0.58 o
   6   5   6      105.34      101.77      1.89 o
   7   5   6       18.10       17.47      1.14 o
   8   5   6        5.72        6.38      1.76 o
   9   5   6        1.15        0.06      0.93 o
  -8   6   6        1.10        0.75      2.20 o
  -7   6   6        0.00       -0.89      0.89 o
  -6   6   6        0.47       -0.34      0.65 o
  -5   6   6      161.72      172.29      4.23 o
  -4   6   6      113.27      111.29      2.70 o
  -3   6   6       64.10       64.95      2.03 o
  -2   6   6       95.40       85.52      2.04 o
  -1   6   6       20.56       20.91      0.66 o
   0   6   6      305.31      345.65      4.46 o
   1   6   6       44.47       52.58      0.95 o
   2   6   6      112.60      111.85      1.49 o
   3   6   6       86.59       96.50      1.61 o
   4   6   6        5.02        3.42      0.28 o
   5   6   6       60.77       56.72      1.13 o
   6   6   6       80.77       71.90      1.93 o
   7   6   6      102.77       97.54      2.70 o
   8   6   6        1.86        1.68      0.78 o
   9   6   6        1.09       -0.36      0.90 o
  -7   7   6        7.60        6.28      1.75 o
  -6   7   6        5.02        5.41      1.26 o
  -5   7   6       72.03       76.74      2.41 o
  -4   7   6        6.25        7.35      0.88 o
  -3   7   6        1.52        1.88      0.58 o
  -2   7   6        1.71        1.94      0.67 o
  -1   7   6       25.93       28.03      0.93 o
   0   7   6        0.14        0.31      0.28 o
   1   7   6      421.73      419.52      4.61 o
   2   7   6      215.48      210.63      2.54 o
   3   7   6      243.67      244.42      2.90 o
   4   7   6      361.18      358.52      4.25 o
   5   7   6       15.31       17.15      0.73 o
   6   7   6      203.64      212.36      5.67 o
   7   7   6       13.98       11.07      1.00 o
   8   7   6        2.37        1.22      0.88 o
   9   7   6        0.01       -0.56      0.77 o
  -7   8   6        3.09        1.52      1.53 o
  -6   8   6        0.24        0.91      0.95 o
  -5   8   6       37.92       38.40      3.18 o
  -4   8   6       27.24       25.76      1.46 o
  -3   8   6       57.74       61.08      1.99 o
  -2   8   6       28.47       26.20      1.44 o
  -1   8   6       11.84       12.85      0.87 o
   0   8   6       99.03      101.48      1.91 o
   1   8   6        1.15        1.15      0.29 o
   2   8   6       82.65       76.50      1.28 o
   3   8   6      500.60      463.58      5.74 o
   4   8   6       74.44       65.99      1.34 o
   5   8   6       36.86       37.08      0.96 o
   6   8   6       10.35        6.81      0.82 o
   7   8   6        1.46        2.27      0.71 o
   8   8   6        0.14       -0.29      0.64 o
   9   8   6        0.04       -0.08      0.88 o
  -6   9   6       10.56       12.77      2.71 o
  -5   9   6       32.73       30.74      1.96 o
  -4   9   6       29.29       29.04      1.97 o
  -3   9   6      192.62      194.14      4.62 o
  -2   9   6        0.20        0.51      0.58 o
  -1   9   6       44.90       45.15      1.61 o
   0   9   6       41.89       44.30      1.53 o
   1   9   6      785.47      747.55      9.72 o
   2   9   6     1062.09     1038.72     14.40 o
   3   9   6       45.79       38.47      1.15 o
   4   9   6       31.94       27.44      1.06 o
   5   9   6       52.90       45.20      1.30 o
   6   9   6        8.69        7.37      0.79 o
   7   9   6        9.41        8.25      0.87 o
   8   9   6        2.17        0.90      0.74 o
   9   9   6        0.13       -0.46      0.89 o
  -5  10   6        8.48       10.07      1.91 o
  -4  10   6        0.01        0.37      0.99 o
  -3  10   6       38.74       32.79      2.14 o
  -2  10   6        0.57        0.77      0.80 o
  -1  10   6        0.14        1.00      0.74 o
   0  10   6        3.13        1.34      0.61 o
   1  10   6       28.72       34.33      1.23 o
   2  10   6       69.20       61.76      1.56 o
   3  10   6       35.08       36.28      1.20 o
   4  10   6        3.99        3.50      0.56 o
   5  10   6        1.17        1.42      0.54 o
   6  10   6        0.28        0.06      0.57 o
   7  10   6        0.15        0.37      0.67 o
   8  10   6        1.38        1.24      0.73 o
  -5  11   6        0.41        1.14      1.85 o
  -4  11   6        6.35        9.38      1.85 o
  -3  11   6        0.08        1.15      1.13 o
  -2  11   6        0.04        0.20      0.80 o
  -1  11   6        8.62        5.42      1.30 o
   0  11   6       11.21       13.10      1.45 o
   1  11   6      467.16      454.28      8.42 o
   2  11   6       13.61       11.56      0.79 o
   3  11   6       73.19       76.49      1.84 o
   4  11   6       13.37       11.70      0.83 o
   5  11   6       20.49       23.36      1.48 o
   6  11   6        3.83        3.76      0.82 o
   7  11   6       24.72       26.72      1.59 o
   8  11   6       21.29       27.01      2.47 o
  -4  12   6        0.11        2.51      1.49 o
  -3  12   6        1.83        0.16      1.18 o
  -2  12   6        0.13        0.15      0.99 o
  -1  12   6       15.97       13.20      2.11 o
   0  12   6       27.46       26.99      1.75 o
   1  12   6      182.64      178.56      4.34 o
   2  12   6        8.85        9.25      0.92 o
   3  12   6        2.10        2.00      0.57 o
   4  12   6        0.38        0.04      0.51 o
   5  12   6       15.49       14.91      1.10 o
   6  12   6        0.35        1.13      0.76 o
   7  12   6       25.62       27.55      1.72 o
  -3  13   6        0.49        0.50      1.30 o
  -2  13   6        2.73        1.46      1.47 o
  -1  13   6       27.89       23.88      4.13 o
   0  13   6        0.58        3.95      1.40 o
   1  13   6      132.25      135.09      3.80 o
   2  13   6        2.01        2.61      0.96 o
   3  13   6        1.84        0.76      0.66 o
   4  13   6        0.03        0.92      0.63 o
   5  13   6        2.16        0.65      0.66 o
   6  13   6        0.59        1.30      1.00 o
   7  13   6       21.13       25.26      1.98 o
  -1  14   6        0.37        2.13      1.41 o
   0  14   6        0.96        1.45      1.91 o
   1  14   6        2.58        7.98      1.70 o
   2  14   6        0.14        0.31      1.98 o
   3  14   6        0.42        0.10      0.96 o
   4  14   6        2.35        2.87      1.05 o
   5  14   6        2.45        2.22      0.97 o
   6  14   6       39.68       47.81      4.20 o
   2  15   6        0.51       -0.43      1.96 o
   3  15   6        7.29        8.95      2.00 o
  -3 -11   7       37.55       44.24      5.19 o
  -2 -11   7        0.04       -0.86      2.08 o
  -1 -11   7        8.46       11.05      2.35 o
  -5 -10   7       11.91       14.34      3.34 o
  -4 -10   7        1.34        1.98      1.38 o
  -3 -10   7       25.66       24.05      2.69 o
  -2 -10   7       18.77       28.02      2.94 o
  -1 -10   7       14.54       14.20      2.41 o
   0 -10   7        5.00        4.92      1.88 o
   1 -10   7       11.17       11.37      2.37 o
  -6  -9   7        0.62        2.04      2.51 o
  -5  -9   7        0.24        0.45      1.40 o
  -4  -9   7        4.56        5.96      1.44 o
  -3  -9   7       39.42       40.36      2.58 o
  -2  -9   7        2.11        1.39      1.36 o
  -1  -9   7        0.84        0.79      1.27 o
   0  -9   7        0.66        0.05      1.75 o
   1  -9   7        2.27        2.61      2.46 o
   2  -9   7       11.79       19.31      2.65 o
   3  -9   7        0.95        2.97      2.12 o
  -7  -8   7        4.87        8.82      2.05 o
  -6  -8   7        4.07        1.98      1.20 o
  -5  -8   7       15.18       14.11      1.76 o
  -4  -8   7       19.00       16.09      2.34 o
  -3  -8   7       44.60       50.51      2.31 o
  -2  -8   7       35.80       40.29      2.37 o
  -1  -8   7        1.69        2.89      1.04 o
   0  -8   7        0.25       -0.41      1.08 o
   1  -8   7        0.47       -0.32      1.10 o
   2  -8   7        0.23        0.40      1.23 o
   3  -8   7       31.76       31.64      3.03 o
   4  -8   7        2.59        0.73      2.30 o
  -8  -7   7        6.54        4.93      1.43 o
  -7  -7   7       43.03       54.23      5.86 o
  -6  -7   7        0.86        1.42      0.99 o
  -5  -7   7       61.77       60.29      2.49 o
  -4  -7   7       18.23       18.27      1.51 o
  -3  -7   7       25.09       21.85      1.55 o
  -2  -7   7       23.77       25.48      1.63 o
  -1  -7   7       20.55       20.00      1.55 o
   0  -7   7        0.04       -0.36      0.79 o
   1  -7   7        4.64        5.22      2.30 o
   2  -7   7        6.11        5.34      1.54 o
   3  -7   7        0.07       -0.06      2.55 o
   4  -7   7        2.67        1.80      1.31 o
   5  -7   7       14.40       13.55      3.58 o
  -8  -6   7        0.01       -0.31      1.69 o
  -7  -6   7        0.99        2.77      1.13 o
  -6  -6   7        0.01        1.43      0.77 o
  -5  -6   7       27.29       30.14      1.59 o
  -4  -6   7       22.61       22.38      1.53 o
  -3  -6   7       15.16       15.75      1.30 o
  -2  -6   7        2.01        2.61      0.76 o
  -1  -6   7      153.49      132.88      5.23 o
   0  -6   7        2.86        1.95      0.77 o
   1  -6   7       56.01       54.64      2.83 o
   2  -6   7        0.00        1.60      1.16 o
   3  -6   7       30.02       36.83      2.75 o
   4  -6   7       30.08       29.58      3.69 o
   5  -6   7        0.61        0.31      1.53 o
   6  -6   7        0.46       -0.67      3.69 o
  -8  -5   7        0.62       -0.55      1.63 o
  -7  -5   7       21.36       18.09      1.88 o
  -6  -5   7        9.90       10.74      1.24 o
  -5  -5   7        1.00        0.67      0.63 o
  -4  -5   7        0.84        0.64      0.53 o
  -3  -5   7       41.02       44.55      1.84 o
  -2  -5   7      217.39      209.12      4.55 o
  -1  -5   7      753.39      741.37     12.49 o
   0  -5   7      103.02      105.02      2.86 o
   1  -5   7       15.36       18.36      1.24 o
   2  -5   7       37.26       32.42      2.33 o
   3  -5   7       23.28       19.91      2.01 o
   4  -5   7        3.65        2.63      1.51 o
   5  -5   7       10.73       11.92      1.91 o
   6  -5   7        0.12       -1.47      1.77 o
  -9  -4   7        3.90        4.56      1.32 o
  -8  -4   7        4.34        3.68      1.60 o
  -7  -4   7       41.86       43.55      3.46 o
  -6  -4   7       33.83       35.26      2.03 o
  -5  -4   7        0.04       -0.44      0.56 o
  -4  -4   7        0.02       -0.52      0.52 o
  -3  -4   7        0.67        0.31      0.48 o
  -2  -4   7      105.43      104.16      2.73 o
  -1  -4   7       17.02       12.03      0.84 o
   0  -4   7       89.72       91.54      2.16 o
   1  -4   7        4.58        3.83      0.68 o
   2  -4   7        2.01        1.94      0.97 o
   3  -4   7       58.41       58.39      2.94 o
   4  -4   7        4.67        5.09      1.27 o
   5  -4   7        1.60        3.22      1.27 o
   6  -4   7        0.02       -1.16      1.16 o
   7  -4   7        0.55        0.43      1.41 o
  -9  -3   7        0.01       -0.10      0.95 o
  -8  -3   7        1.18       -0.26      0.97 o
  -7  -3   7       37.41       35.96      2.15 o
  -6  -3   7       15.84       11.99      1.24 o
  -5  -3   7       74.05       70.25      2.38 o
  -4  -3   7       22.97       27.31      1.45 o
  -3  -3   7        1.02        2.90      0.57 o
  -2  -3   7       19.30       24.09      1.06 o
  -1  -3   7      383.77      405.77      6.30 o
   0  -3   7       24.14       31.51      1.06 o
   1  -3   7       11.04       11.94      0.65 o
   2  -3   7       17.55       20.27      0.96 o
   3  -3   7        0.85        2.50      0.94 o
   4  -3   7        3.27        2.26      1.03 o
   5  -3   7        6.66        7.59      1.57 o
   6  -3   7        0.32       -0.12      1.06 o
   7  -3   7       19.66       18.52      2.24 o
  -9  -2   7        1.53        1.39      0.88 o
  -8  -2   7        1.31        2.01      0.88 o
  -7  -2   7        0.03        0.08      0.62 o
  -6  -2   7       10.76        8.29      0.96 o
  -5  -2   7        0.58       -0.40      0.40 o
  -4  -2   7       41.28       36.13      1.51 o
  -3  -2   7      425.76      410.16      7.30 o
  -2  -2   7        0.17       -0.08      0.35 o
  -1  -2   7       58.78       66.08      1.62 o
   0  -2   7      125.06      138.99      2.46 o
   1  -2   7      108.56      113.50      1.89 o
   2  -2   7       62.60       61.29      1.40 o
   3  -2   7        1.10        1.67      0.82 o
   4  -2   7       23.87       27.96      1.92 o
   5  -2   7      225.84      203.96      7.29 o
   6  -2   7        6.90        7.23      1.48 o
   7  -2   7        0.52        0.94      1.16 o
   8  -2   7        0.00       -0.46      1.31 o
  -9  -1   7        6.17        7.11      1.48 o
  -8  -1   7        7.07        7.25      1.16 o
  -7  -1   7        0.95        0.31      0.73 o
  -6  -1   7        0.35        0.69      0.57 o
  -5  -1   7       96.80      106.61      2.53 o
  -4  -1   7        8.63        7.04      0.83 o
  -3  -1   7       15.01       19.05      1.03 o
  -2  -1   7       20.17       25.72      0.99 o
  -1  -1   7      296.37      322.26      4.89 o
   0  -1   7       45.19       56.01      1.65 o
   1  -1   7      543.10      577.70      9.01 o
   2  -1   7      168.60      152.98      2.24 o
   3  -1   7        1.41        1.14      0.37 o
   4  -1   7      236.98      239.29      5.22 o
   5  -1   7      216.06      202.40      4.79 o
   6  -1   7       13.36       13.58      1.35 o
   7  -1   7        4.75        4.08      1.16 o
   8  -1   7        3.86        4.75      1.37 o
  -9   0   7        6.53        4.83      1.75 o
  -8   0   7        0.01        1.62      0.91 o
  -7   0   7       13.31       13.75      1.38 o
  -6   0   7      126.87      120.14      3.03 o
  -5   0   7      911.52      870.80     12.81 o
  -4   0   7       53.68       62.05      1.72 o
  -3   0   7       24.44       24.81      1.02 o
  -2   0   7        3.06        4.50      0.45 o
  -1   0   7        0.04        0.02      0.21 o
   0   0   7      624.59      676.52      9.55 o
   1   0   7       10.25       12.86      0.49 o
   2   0   7      260.99      241.98      3.10 o
   3   0   7       11.28       13.44      0.48 o
   4   0   7       43.48       42.94      1.61 o
   5   0   7      225.52      207.16      4.74 o
   6   0   7       35.25       38.27      1.86 o
   7   0   7        0.02       -0.61      0.80 o
   8   0   7        3.90        4.35      1.20 o
  -9   1   7        1.05        2.86      1.29 o
  -8   1   7        0.11        0.64      0.87 o
  -7   1   7        2.66        1.72      0.70 o
  -6   1   7       23.23       20.73      1.20 o
  -5   1   7      775.33      760.64     11.34 o
  -4   1   7       21.90       21.66      1.05 o
  -3   1   7      108.26      108.51      2.29 o
  -2   1   7        0.03        0.51      0.28 o
  -1   1   7       59.27       68.19      1.33 o
   0   1   7      353.85      373.95      5.38 o
   1   1   7        0.47        0.02      0.16 o
   2   1   7      198.10      173.09      3.66 o
   3   1   7       37.70       36.87      0.76 o
   4   1   7       13.14       13.77      0.59 o
   5   1   7       15.44       15.90      0.88 o
   6   1   7        0.40        0.15      0.64 o
   7   1   7        0.48        0.03      0.73 o
   8   1   7        1.06        0.13      0.95 o
   9   1   7        0.33        0.31      1.24 o
  -9   2   7        1.57        3.09      1.62 o
  -8   2   7        0.00        0.25      0.86 o
  -7   2   7        0.45        1.09      0.64 o
  -6   2   7        0.26       -0.12      0.46 o
  -5   2   7      137.34      137.58      2.99 o
  -4   2   7       26.08       27.41      1.14 o
  -3   2   7      189.72      187.44      3.38 o
  -2   2   7       44.54       45.93      1.33 o
  -1   2   7       38.18       35.01      0.89 o
   0   2   7     1118.65     1190.08     13.64 o
   1   2   7      232.08      225.87      4.18 o
   2   2   7      259.47      298.56      5.62 o
   3   2   7       73.08       81.79      2.17 o
   4   2   7       10.64       11.40      0.58 o
   5   2   7       22.02       22.44      0.84 o
   6   2   7       77.28       74.87      1.97 o
   7   2   7       26.88       24.07      1.51 o
   8   2   7        0.48        1.60      0.98 o
   9   2   7        5.09        5.57      1.04 o
  -8   3   7        2.71        0.92      1.04 o
  -7   3   7       20.64       20.08      1.43 o
  -6   3   7        4.55        4.81      0.79 o
  -5   3   7       51.57       53.20      2.60 o
  -4   3   7       58.21       58.66      1.70 o
  -3   3   7       16.18       14.33      0.80 o
  -2   3   7       41.61       47.74      1.66 o
  -1   3   7      195.17      188.62      2.85 o
   0   3   7       77.77       92.77      1.39 o
   1   3   7      605.78      689.58     12.19 o
   2   3   7      507.34      564.11     17.33 o
   3   3   7       65.88       64.14      1.75 o
   4   3   7       17.75       16.29      0.89 o
   5   3   7        7.42        7.54      0.81 o
   6   3   7       49.43       50.07      1.46 o
   7   3   7      102.32       96.30      2.38 o
   8   3   7        0.07       -0.77      0.77 o
   9   3   7        2.51        2.96      1.13 o
  -8   4   7        9.27        8.36      1.54 o
  -7   4   7        7.57        6.65      1.16 o
  -6   4   7        0.12        0.52      0.54 o
  -5   4   7       38.97       40.79      1.27 o
  -4   4   7        0.84        0.58      0.48 o
  -3   4   7       47.78       43.86      1.39 o
  -2   4   7      110.09      116.78      1.98 o
  -1   4   7        1.33        0.83      0.26 o
   0   4   7       27.08       18.98      0.59 o
   1   4   7       17.54       19.42      0.50 o
   2   4   7        4.28        1.65      0.57 o
   3   4   7        0.00       -0.23      0.23 o
   4   4   7      223.53      229.96      4.07 o
   5   4   7        0.09       -0.26      0.94 o
   6   4   7        0.32        0.15      0.40 o
   7   4   7      194.02      176.53      4.20 o
   8   4   7        5.07        7.02      1.01 o
   9   4   7        8.52        6.16      1.11 o
  -8   5   7        3.15        3.58      1.59 o
  -7   5   7       14.68       16.24      1.66 o
  -6   5   7       20.50       21.37      1.94 o
  -5   5   7       40.48       38.60      1.61 o
  -4   5   7       75.23       76.75      2.11 o
  -3   5   7       63.57       65.71      1.79 o
  -2   5   7       16.76       15.24      0.95 o
  -1   5   7        4.00        6.85      0.43 o
   0   5   7      177.12      178.31      2.46 o
   1   5   7      333.48      369.27      4.47 o
   2   5   7        6.25        8.28      0.55 o
   3   5   7        6.84        6.52      0.38 o
   4   5   7       20.08       20.00      0.81 o
   5   5   7       69.06       68.72      1.79 o
   6   5   7        3.67        2.00      0.66 o
   7   5   7        0.01       -0.35      0.76 o
   8   5   7        0.12        0.22      0.77 o
   9   5   7        0.14       -0.85      0.85 o
  -8   6   7        0.18       -0.08      2.16 o
  -7   6   7        1.20       -1.22      1.22 o
  -6   6   7        6.17        6.48      1.00 o
  -5   6   7       56.72       56.94      2.01 o
  -4   6   7      163.13      162.44      3.49 o
  -3   6   7       43.79       44.74      1.54 o
  -2   6   7       79.38       81.16      2.03 o
  -1   6   7      216.83      223.08      2.94 o
   0   6   7       44.68       54.36      1.10 o
   1   6   7      139.69      128.49      1.75 o
   2   6   7      357.59      373.56      4.53 o
   3   6   7       26.46       34.01      1.02 o
   4   6   7       30.64       30.63      0.84 o
   5   6   7        2.66        1.97      0.68 o
   6   6   7        8.55        7.83      1.04 o
   7   6   7        2.60        0.98      0.51 o
   8   6   7        4.34        3.52      0.74 o
   9   6   7        1.35        0.42      0.74 o
  -7   7   7        0.10        1.90      1.42 o
  -6   7   7       22.07       20.98      2.00 o
  -5   7   7       27.51       27.01      1.54 o
  -4   7   7       13.81       14.22      1.11 o
  -3   7   7        5.60        5.63      0.78 o
  -2   7   7       19.28       20.32      1.15 o
  -1   7   7       37.54       39.87      1.10 o
   0   7   7       14.50       16.37      0.66 o
   1   7   7        9.25       11.38      0.51 o
   2   7   7      188.96      170.32      2.26 o
   3   7   7      938.60      904.32     10.50 o
   4   7   7      909.80      872.52     11.08 o
   5   7   7      347.39      323.63      5.11 o
   6   7   7        7.77        7.96      1.04 o
   7   7   7       30.06       25.40      1.42 o
   8   7   7       10.83       10.22      0.88 o
   9   7   7        0.36        0.51      1.29 o
  -7   8   7        0.99        1.02      1.93 o
  -6   8   7        0.10        0.56      0.91 o
  -5   8   7       53.10       52.79      3.70 o
  -4   8   7        3.32        3.11      0.89 o
  -3   8   7       12.90       11.47      1.00 o
  -2   8   7        4.98        4.91      0.69 o
  -1   8   7       26.56       27.37      1.18 o
   0   8   7      380.26      375.16      5.04 o
   1   8   7       22.50       23.42      0.74 o
   2   8   7       93.83       89.65      1.79 o
   3   8   7       31.37       33.86      0.92 o
   4   8   7        2.91        0.70      0.33 o
   5   8   7        9.98        8.19      0.49 o
   6   8   7       90.86       79.94      1.75 o
   7   8   7       33.90       32.52      1.95 o
   8   8   7        2.73        2.98      0.66 o
   9   8   7        5.75        5.20      3.32 o
  -6   9   7       96.39      103.14      5.08 o
  -5   9   7        0.27        2.59      1.30 o
  -4   9   7        5.32        3.72      1.13 o
  -3   9   7       42.79       42.65      1.94 o
  -2   9   7        0.01       -0.53      0.59 o
  -1   9   7      175.35      181.60      4.10 o
   0   9   7       77.96       73.92      2.59 o
   1   9   7        0.43        0.23      0.46 o
   2   9   7      182.65      185.08      3.02 o
   3   9   7       51.80       47.53      1.25 o
   4   9   7        3.77        1.56      0.38 o
   5   9   7       97.86       82.08      1.76 o
   6   9   7        9.05        8.98      0.84 o
   7   9   7        1.97        0.67      0.52 o
   8   9   7       29.57       29.18      1.85 o
   9   9   7        1.24        3.04      1.48 o
  -5  10   7        1.82        1.21      1.34 o
  -4  10   7        0.06        1.43      1.08 o
  -3  10   7        1.36        1.37      0.93 o
  -2  10   7        2.82        2.80      2.01 o
  -1  10   7      101.48      100.26      3.53 o
   0  10   7      212.57      201.21      5.12 o
   1  10   7      345.02      328.03      5.28 o
   2  10   7      434.98      413.35      6.44 o
   3  10   7       17.97       17.47      0.86 o
   4  10   7       56.67       52.60      1.42 o
   5  10   7        0.47        0.65      0.47 o
   6  10   7       19.46       22.25      1.25 o
   7  10   7        0.00       -0.06      0.57 o
   8  10   7       16.77       18.13      1.12 o
  -5  11   7        4.15        3.02      1.48 o
  -4  11   7       14.59       19.40      2.37 o
  -3  11   7       11.08       13.81      2.01 o
  -2  11   7        0.70       -0.33      0.82 o
  -1  11   7        0.01       -0.59      0.71 o
   0  11   7        0.00        0.35      0.78 o
   1  11   7       43.25       49.64      1.86 o
   2  11   7       56.69       63.22      1.64 o
   3  11   7       13.11       12.89      1.24 o
   4  11   7       10.53        9.64      0.77 o
   5  11   7        0.02       -0.09      0.55 o
   6  11   7       21.68       27.94      1.32 o
   7  11   7        2.21        1.15      0.69 o
   8  11   7       18.16       19.85      1.87 o
  -4  12   7        0.80        0.99      2.38 o
  -3  12   7        2.25        1.40      1.24 o
  -2  12   7        0.19       -0.74      0.89 o
  -1  12   7       16.67       18.66      2.11 o
   0  12   7        0.03       -0.10      0.83 o
   1  12   7        6.85        4.22      1.72 o
   2  12   7        4.38        1.54      0.63 o
   3  12   7        4.32        4.42      0.64 o
   4  12   7       15.06       16.22      1.01 o
   5  12   7        9.19       12.14      1.00 o
   6  12   7       45.19       53.40      1.86 o
   7  12   7        0.15        0.56      0.80 o
  -3  13   7        6.49        6.27      1.73 o
  -2  13   7        4.91        2.58      1.40 o
  -1  13   7        6.87        8.35      1.75 o
   0  13   7       46.62       43.60      5.36 o
   1  13   7       25.56       26.49      1.71 o
   2  13   7        6.36        4.93      0.99 o
   3  13   7       14.47       16.11      1.30 o
   4  13   7        9.24       10.92      1.12 o
   5  13   7       18.65       24.29      1.37 o
   6  13   7       55.73       65.94      2.19 o
   7  13   7       30.23       37.92      2.21 o
  -1  14   7       17.93       21.48      2.55 o
   0  14   7        2.98        1.73      1.32 o
   1  14   7        7.45        9.44      1.79 o
   2  14   7        1.76        1.48      0.99 o
   3  14   7        2.36        2.75      1.03 o
   4  14   7        2.04        1.11      0.96 o
   5  14   7        4.00        3.02      0.98 o
   1  15   7        0.49       -0.28      1.53 o
   2  15   7        2.00        4.23      1.51 o
   3  15   7       46.31       54.58      3.61 o
  -4 -10   8        6.71        6.60      2.63 o
  -3 -10   8       10.55       13.40      3.22 o
  -2 -10   8       12.47       12.77      2.36 o
  -1 -10   8        0.22        0.34      1.50 o
   0 -10   8        6.90        8.05      2.13 o
  -6  -9   8        9.58       10.76      3.50 o
  -5  -9   8        0.54       -0.84      1.24 o
  -4  -9   8        0.90        0.51      1.22 o
  -3  -9   8        0.00        1.73      1.10 o
  -2  -9   8       58.61       70.25      4.08 o
  -1  -9   8       38.77       42.02      4.28 o
   0  -9   8       13.34       11.29      2.13 o
   1  -9   8        3.70        3.29      1.94 o
   2  -9   8       16.02       24.28      4.34 o
  -7  -8   8       54.47       59.60      5.85 o
  -6  -8   8        8.23        7.96      1.93 o
  -5  -8   8       14.38       19.08      2.44 o
  -4  -8   8        0.21       -0.03      0.96 o
  -3  -8   8        0.89       -0.07      1.34 o
  -2  -8   8        2.35        3.22      1.12 o
  -1  -8   8        7.25        7.65      1.73 o
   0  -8   8        3.41        4.64      1.59 o
   1  -8   8        5.87        4.85      1.66 o
   2  -8   8        2.19        1.74      1.49 o
   3  -8   8        1.09        3.24      3.75 o
  -7  -7   8        6.88        8.09      2.59 o
  -6  -7   8        4.94        4.45      1.28 o
  -5  -7   8        5.56        7.79      1.27 o
  -4  -7   8       60.28       63.88      2.86 o
  -3  -7   8        2.45        1.83      0.90 o
  -2  -7   8        0.20       -0.58      0.88 o
  -1  -7   8        0.09       -0.34      0.88 o
   0  -7   8        3.25        1.78      1.24 o
   1  -7   8        8.82        5.88      1.54 o
   2  -7   8        7.92        7.35      1.71 o
   3  -7   8        0.04        1.08      1.21 o
   4  -7   8       38.07       37.73      4.54 o
  -8  -6   8        0.00        2.46      1.64 o
  -7  -6   8       39.33       45.32      2.46 o
  -6  -6   8        0.30        0.72      0.76 o
  -5  -6   8        3.95        3.49      1.47 o
  -4  -6   8        6.44        6.88      1.06 o
  -3  -6   8        6.41        5.29      1.35 o
  -2  -6   8        0.38        1.66      0.76 o
  -1  -6   8       56.65       57.79      2.59 o
   0  -6   8      320.68      294.05      8.69 o
   1  -6   8        4.29        2.38      1.16 o
   2  -6   8        0.16       -0.94      0.94 o
   3  -6   8        3.39        3.11      1.38 o
   4  -6   8        2.97        0.83      1.20 o
   5  -6   8        0.27        2.45      1.39 o
  -8  -5   8       10.34       10.00      2.18 o
  -7  -5   8        0.41        1.08      0.97 o
  -6  -5   8        9.20        9.48      1.24 o
  -5  -5   8       64.67       67.40      2.26 o
  -4  -5   8       14.84       13.80      1.27 o
  -3  -5   8        9.78       11.74      1.91 o
  -2  -5   8        4.83        4.34      1.12 o
  -1  -5   8      289.23      295.67      5.94 o
   0  -5   8      108.64      101.73      3.33 o
   1  -5   8       14.34       14.08      1.70 o
   2  -5   8       13.05       16.87      2.77 o
   3  -5   8       10.17        9.26      1.61 o
   4  -5   8        5.43        6.92      1.48 o
   5  -5   8        9.31       13.05      2.08 o
   6  -5   8        1.19        1.80      1.42 o
  -8  -4   8        1.59        2.73      3.85 o
  -7  -4   8        1.26        3.02      1.55 o
  -6  -4   8       19.28       17.47      1.47 o
  -5  -4   8        0.87        0.66      0.70 o
  -4  -4   8       25.63       23.07      1.30 o
  -3  -4   8       19.25       19.32      1.89 o
  -2  -4   8        1.64        1.50      0.62 o
  -1  -4   8        2.20        2.16      0.62 o
   0  -4   8       78.79       78.03      2.30 o
   1  -4   8       30.60       30.81      1.70 o
   2  -4   8        1.23        1.43      0.93 o
   3  -4   8       11.42       12.02      2.75 o
   4  -4   8        7.93        7.89      1.54 o
   5  -4   8        9.60       12.91      4.18 o
   6  -4   8        3.37        3.21      1.46 o
  -9  -3   8        0.94        3.15      1.21 o
  -8  -3   8        1.66        3.35      1.47 o
  -7  -3   8        3.27        3.24      0.98 o
  -6  -3   8       14.72       11.08      1.46 o
  -5  -3   8        0.99        0.45      1.02 o
  -4  -3   8        0.07        1.10      0.62 o
  -3  -3   8        9.36        8.14      0.96 o
  -2  -3   8       55.13       55.78      1.86 o
  -1  -3   8       62.64       62.15      1.70 o
   0  -3   8        7.35        6.79      0.65 o
   1  -3   8        3.17        4.04      0.56 o
   2  -3   8       55.79       55.26      2.81 o
   3  -3   8        2.76        3.93      1.51 o
   4  -3   8        6.90        6.07      1.98 o
   5  -3   8       31.85       30.10      2.51 o
   6  -3   8        3.29        0.56      1.38 o
   7  -3   8        0.08        1.04      1.26 o
  -9  -2   8        0.69        0.60      1.13 o
  -8  -2   8        0.01       -0.83      0.83 o
  -7  -2   8       11.54       12.46      1.23 o
  -6  -2   8       27.03       20.33      1.34 o
  -5  -2   8        3.49        3.41      0.60 o
  -4  -2   8       24.96       21.02      1.29 o
  -3  -2   8       90.72       97.45      2.59 o
  -2  -2   8      279.14      287.57      4.86 o
  -1  -2   8        1.94        1.53      0.46 o
   0  -2   8       14.27       15.20      0.65 o
   1  -2   8       34.87       32.59      0.97 o
   2  -2   8       43.66       42.14      1.31 o
   3  -2   8        2.67        3.46      1.03 o
   4  -2   8        0.06        1.60      0.94 o
   5  -2   8        2.52        2.96      1.13 o
   6  -2   8        0.15        0.63      1.12 o
   7  -2   8        4.87        4.28      1.55 o
  -9  -1   8        0.06       -0.14      1.07 o
  -8  -1   8        1.61        1.30      0.91 o
  -7  -1   8        5.56        3.38      1.46 o
  -6  -1   8       54.14       49.45      1.76 o
  -5  -1   8       57.62       56.67      1.67 o
  -4  -1   8        6.44        5.51      0.63 o
  -3  -1   8        7.05        6.25      0.67 o
  -2  -1   8      149.20      158.04      3.01 o
  -1  -1   8      318.64      324.02      4.70 o
   0  -1   8        5.24        6.28      0.74 o
   1  -1   8       11.00        6.66      0.41 o
   2  -1   8       74.17       62.63      1.43 o
   3  -1   8      180.97      190.40      3.67 o
   4  -1   8        1.58        0.36      0.88 o
   5  -1   8       46.60       45.29      2.43 o
   6  -1   8       50.28       46.21      2.62 o
   7  -1   8        1.56        0.41      1.13 o
   8  -1   8        1.63       -0.52      1.96 o
  -9   0   8        0.70        1.36      1.58 o
  -8   0   8       46.79       44.47      2.75 o
  -7   0   8       13.33       15.43      1.79 o
  -6   0   8       68.95       55.74      2.47 o
  -5   0   8       17.41       18.22      1.12 o
  -4   0   8        2.73        3.61      0.58 o
  -3   0   8        0.03       -0.22      0.41 o
  -2   0   8       75.37       85.23      1.64 o
  -1   0   8      139.32      144.91      2.24 o
   0   0   8        0.73        1.31      0.42 o
   1   0   8       12.94       14.36      0.67 o
   2   0   8      574.15      551.87      6.58 o
   3   0   8       17.93       19.96      0.76 o
   4   0   8        5.52        4.41      0.61 o
   5   0   8        0.02        0.04      0.65 o
   6   0   8       24.51       27.32      2.45 o
   7   0   8        3.89        3.54      1.03 o
   8   0   8        1.83        1.43      1.09 o
  -9   1   8        2.97        2.20      1.55 o
  -8   1   8       45.67       46.20      2.70 o
  -7   1   8        1.76        2.59      0.75 o
  -6   1   8       10.72       10.34      0.97 o
  -5   1   8      205.47      199.27      3.92 o
  -4   1   8       89.92       90.42      2.20 o
  -3   1   8      143.54      146.71      2.88 o
  -2   1   8       17.20       17.88      0.79 o
  -1   1   8      223.56      248.80      3.99 o
   0   1   8      270.56      274.18      4.13 o
   1   1   8        2.91        1.95      0.25 o
   2   1   8      420.46      434.61      7.71 o
   3   1   8       25.98       22.38      0.60 o
   4   1   8       53.69       56.31      1.31 o
   5   1   8        3.70        3.53      0.63 o
   6   1   8        0.05       -0.46      0.60 o
   7   1   8        0.19       -0.16      1.17 o
   8   1   8        0.80        0.36      0.92 o
  -9   2   8        0.46        0.67      2.00 o
  -8   2   8       38.85       43.33      2.78 o
  -7   2   8        1.41        3.40      0.91 o
  -6   2   8       27.63       26.87      1.36 o
  -5   2   8       24.10       22.75      1.21 o
  -4   2   8        2.01        1.95      0.51 o
  -3   2   8       26.98       28.40      1.10 o
  -2   2   8       63.59       59.84      1.28 o
  -1   2   8        0.96        0.02      0.23 o
   0   2   8       15.13       15.25      0.54 o
   1   2   8       56.76       55.74      1.04 o
   2   2   8       55.59       64.69      3.08 o
   3   2   8       96.48      107.22      2.53 o
   4   2   8       11.05        9.87      1.82 o
   5   2   8       15.41       12.89      0.80 o
   6   2   8        5.09        5.99      0.62 o
   7   2   8        0.77        0.40      0.71 o
   8   2   8       16.25       19.32      1.47 o
   9   2   8        6.41        4.20      1.21 o
  -8   3   8        0.95        0.32      1.25 o
  -7   3   8        0.29        0.12      0.77 o
  -6   3   8        3.28        3.43      0.74 o
  -5   3   8       20.93       19.41      1.15 o
  -4   3   8       71.57       74.57      2.01 o
  -3   3   8       51.61       51.89      1.51 o
  -2   3   8        4.42        4.11      0.42 o
  -1   3   8      680.61      728.52      9.45 o
   0   3   8     1356.09     1464.96     17.55 o
   1   3   8      109.41      110.71      2.31 o
   2   3   8      242.26      268.30      6.51 o
   3   3   8       66.74       61.08      2.25 o
   4   3   8      190.68      167.08      4.13 o
   5   3   8      264.44      275.13      5.80 o
   6   3   8        0.71        1.59      0.99 o
   7   3   8       14.87       15.11      1.00 o
   8   3   8        9.45        9.59      1.03 o
   9   3   8        1.93        1.79      0.92 o
  -8   4   8        5.18        2.13      1.46 o
  -7   4   8        0.64        1.35      0.79 o
  -6   4   8       21.58       21.11      1.34 o
  -5   4   8       15.70       15.38      1.28 o
  -4   4   8      330.29      322.12      5.53 o
  -3   4   8        6.65        6.34      0.67 o
  -2   4   8       93.33       93.38      1.89 o
  -1   4   8      164.14      172.96      2.74 o
   0   4   8      755.35      805.20      9.42 o
   1   4   8      102.91      100.83      2.47 o
   2   4   8        3.36        2.76      0.69 o
   3   4   8      110.90      122.50      5.42 o
   4   4   8      550.24      497.93     13.21 o
   5   4   8      124.84      132.50      3.23 o
   6   4   8       18.92       15.40      2.57 o
   7   4   8       26.02       20.26      2.26 o
   8   4   8       23.58       29.62      2.46 o
   9   4   8        1.76        0.76      1.54 o
  -8   5   8        4.70        5.70      1.66 o
  -7   5   8        4.12        3.29      1.13 o
  -6   5   8       26.38       25.12      1.48 o
  -5   5   8       12.09       11.65      1.05 o
  -4   5   8      162.29      157.59      3.33 o
  -3   5   8      109.08      103.82      2.40 o
  -2   5   8      356.79      358.04      6.20 o
  -1   5   8      540.73      562.00      7.77 o
   0   5   8       25.08       30.01      1.20 o
   1   5   8        0.90        0.74      0.19 o
   2   5   8       38.06       38.66      1.02 o
   3   5   8       66.18       67.65      2.62 o
   4   5   8      597.39      584.82      9.34 o
   5   5   8        0.03       -0.07      0.41 o
   6   5   8        4.00        2.32      0.70 o
   7   5   8        4.35        3.33      1.12 o
   8   5   8       11.62       14.16      1.93 o
   9   5   8        0.89        1.84      1.91 o
  -7   6   8        7.07        9.13      1.59 o
  -6   6   8        3.18        1.68      0.86 o
  -5   6   8        1.66        0.44      0.64 o
  -4   6   8       81.59       80.13      2.26 o
  -3   6   8       73.80       67.55      2.14 o
  -2   6   8       68.16       70.53      1.54 o
  -1   6   8       46.84       50.58      1.10 o
   0   6   8       11.40       11.70      0.56 o
   1   6   8      495.95      512.21      6.49 o
   2   6   8       76.35       73.37      2.64 o
   3   6   8       19.04       16.61      0.75 o
   4   6   8      258.14      241.73      4.32 o
   5   6   8       85.16       81.24      1.78 o
   6   6   8       74.38       73.30      3.01 o
   7   6   8        2.06       -0.17      0.97 o
   8   6   8        7.77        6.71      1.54 o
   9   6   8        0.43        0.91      1.36 o
  -7   7   8        0.02       -1.41      1.41 o
  -6   7   8       12.90       10.19      1.35 o
  -5   7   8        8.93        6.99      1.12 o
  -4   7   8       95.25       97.20      2.93 o
  -3   7   8        8.73        8.96      0.88 o
  -2   7   8       69.42       68.90      1.88 o
  -1   7   8       58.63       66.12      1.39 o
   0   7   8       34.76       34.50      1.14 o
   1   7   8      228.84      233.60      2.94 o
   2   7   8        2.15        1.64      0.37 o
   3   7   8       90.39       88.54      2.10 o
   4   7   8      235.06      233.11      3.95 o
   5   7   8        5.53        7.27      0.80 o
   6   7   8        0.18        0.23      0.67 o
   7   7   8        0.72        0.72      0.96 o
   8   7   8       24.18       23.13      2.20 o
   9   7   8        1.20        1.11      1.35 o
  -7   8   8        0.10       -1.45      1.65 o
  -6   8   8       22.85       24.76      2.61 o
  -5   8   8       64.33       64.87      2.96 o
  -4   8   8       45.23       42.59      2.00 o
  -3   8   8        0.91        0.03      0.62 o
  -2   8   8        0.09        0.05      0.53 o
  -1   8   8       96.88       90.94      2.48 o
   0   8   8      225.91      223.72      4.42 o
   1   8   8      255.55      233.32      4.04 o
   2   8   8      761.16      752.81      9.67 o
   3   8   8       93.36      100.75      1.66 o
   4   8   8      156.75      143.68      2.72 o
   5   8   8        6.32        7.86      0.68 o
   6   8   8       44.71       37.69      1.61 o
   7   8   8        1.21        0.51      1.14 o
   8   8   8        3.90        5.68      1.50 o
   9   8   8       12.33       14.20      2.21 o
  -6   9   8        0.79        0.42      1.26 o
  -5   9   8       40.10       43.44      3.19 o
  -4   9   8        1.78        1.33      0.96 o
  -3   9   8       40.62       44.73      2.94 o
  -2   9   8       31.45       32.32      1.91 o
  -1   9   8      104.80      101.88      3.26 o
   0   9   8      474.65      456.38      9.38 o
   1   9   8       31.59       31.78      1.83 o
   2   9   8      491.31      476.96      7.09 o
   3   9   8       27.91       25.99      0.91 o
   4   9   8       10.20       10.11      0.52 o
   5   9   8       57.13       51.92      1.55 o
   6   9   8        0.69       -0.30      0.64 o
   7   9   8       12.23       16.45      1.30 o
   8   9   8        0.50        1.36      0.95 o
   9   9   8        1.00        0.94      2.08 o
  -5  10   8       46.46       46.07      3.42 o
  -4  10   8        0.14       -0.64      3.01 o
  -3  10   8        0.96        0.29      0.82 o
  -2  10   8        2.96        2.26      0.95 o
  -1  10   8       36.16       34.02      3.38 o
   0  10   8       54.51       51.01      2.27 o
   1  10   8        1.28        1.44      0.61 o
   2  10   8      107.10      112.44      2.44 o
   3  10   8        4.35        3.10      0.56 o
   4  10   8        8.73        9.01      0.66 o
   5  10   8        2.14        3.05      0.53 o
   6  10   8        4.76        3.41      0.81 o
   7  10   8        0.58       -0.77      0.80 o
   8  10   8        1.73        2.36      1.30 o
  -5  11   8        1.05        2.33      1.85 o
  -4  11   8        1.25        3.71      1.43 o
  -3  11   8        0.01        0.26      1.04 o
  -2  11   8       12.04       10.44      1.47 o
  -1  11   8       71.75       77.63      3.09 o
   0  11   8       91.35       85.46      3.11 o
   1  11   8        2.25        2.46      0.90 o
   2  11   8      134.12      124.58      2.69 o
   3  11   8       34.08       33.62      1.41 o
   4  11   8        1.42        0.98      0.46 o
   5  11   8       15.40       13.71      1.68 o
   6  11   8        2.16        3.94      0.66 o
   7  11   8       15.17       14.26      1.62 o
   8  11   8        9.84       15.46      2.13 o
  -4  12   8        1.88        1.84      1.43 o
  -3  12   8        2.85        3.39      1.32 o
  -2  12   8       22.46       21.53      3.36 o
  -1  12   8        7.30        6.47      1.53 o
   0  12   8        0.00        0.71      0.80 o
   1  12   8       36.09       37.82      2.12 o
   2  12   8        6.47        6.93      0.84 o
   3  12   8       10.08       10.98      0.84 o
   4  12   8       21.46       23.78      1.12 o
   5  12   8        0.00        0.00      0.56 o
   6  12   8        1.03        2.02      0.72 o
   7  12   8       17.51       19.89      1.34 o
  -3  13   8        7.48       11.18      2.01 o
  -2  13   8        0.01        1.50      1.28 o
  -1  13   8       14.50       15.45      2.09 o
   0  13   8        3.55        2.93      1.22 o
   1  13   8        0.91        0.73      0.88 o
   2  13   8        0.16       -0.57      0.72 o
   3  13   8        0.18       -0.66      0.66 o
   4  13   8        8.30        6.97      0.87 o
   5  13   8        0.04        0.49      0.63 o
   6  13   8        1.04        0.76      0.74 o
  -1  14   8        9.24       11.41      2.01 o
   0  14   8        0.14        2.51      1.16 o
   1  14   8        0.05        1.08      0.89 o
   2  14   8        0.05       -0.56      1.02 o
   3  14   8       12.90       12.25      1.49 o
   4  14   8       55.74       69.47      4.48 o
   5  14   8       12.43       13.70      1.48 o
   1  15   8        2.61        3.34      1.85 o
   2  15   8        1.39        3.73      1.59 o
   3  15   8       15.06       18.63      1.91 o
  -5  -9   9        0.91        0.39      2.00 o
  -4  -9   9        0.94        2.20      2.08 o
  -3  -9   9        8.02        6.18      1.93 o
  -2  -9   9        0.57       -0.13      1.63 o
  -1  -9   9        7.55        8.33      2.10 o
   0  -9   9        1.87        3.24      1.73 o
   1  -9   9        2.36        3.08      1.60 o
  -6  -8   9        0.13        1.96      1.46 o
  -5  -8   9        0.97        2.24      1.81 o
  -4  -8   9        8.80        8.03      1.83 o
  -3  -8   9        3.49        3.99      1.51 o
  -2  -8   9        0.18       -1.10      1.10 o
  -1  -8   9        4.39        2.42      1.42 o
   0  -8   9        4.66       11.15      2.07 o
   1  -8   9       23.90       19.13      2.95 o
   2  -8   9        5.82        3.38      1.64 o
  -7  -7   9        5.94        9.27      3.14 o
  -6  -7   9       41.76       47.60      3.57 o
  -5  -7   9        0.21        0.83      1.05 o
  -4  -7   9       17.83       17.46      1.85 o
  -3  -7   9        0.00       -0.20      1.18 o
  -2  -7   9        0.32        0.77      1.16 o
  -1  -7   9        1.43       -0.15      1.26 o
   0  -7   9       22.72       22.69      2.44 o
   1  -7   9        1.69        5.47      1.58 o
   2  -7   9        0.06       -0.43      1.24 o
   3  -7   9        0.10       -0.56      1.27 o
   4  -7   9        0.08        0.17      1.32 o
  -7  -6   9       37.57       43.59      3.45 o
  -6  -6   9        7.35        7.54      1.39 o
  -5  -6   9        0.48        1.86      1.03 o
  -4  -6   9        3.55        3.48      1.07 o
  -3  -6   9      118.03      119.95      4.35 o
  -2  -6   9        0.50       -0.08      0.82 o
  -1  -6   9        2.02        1.05      1.15 o
   0  -6   9       30.34       32.09      2.54 o
   1  -6   9        2.34        3.18      1.36 o
   2  -6   9       57.04       54.49      3.73 o
   3  -6   9        6.73        8.34      1.78 o
   4  -6   9        3.42        1.68      1.25 o
   5  -6   9        1.73        3.43      2.26 o
  -8  -5   9        0.63        0.35      2.00 o
  -7  -5   9        0.03       -0.48      1.15 o
  -6  -5   9        3.59        1.78      0.78 o
  -5  -5   9        9.67        9.84      1.12 o
  -4  -5   9       64.93       65.39      2.46 o
  -3  -5   9       95.39      107.19      3.15 o
  -2  -5   9       31.03       28.37      3.02 o
  -1  -5   9       37.96       35.22      2.04 o
   0  -5   9       71.92       72.99      3.71 o
   1  -5   9       13.22        7.47      1.87 o
   2  -5   9        4.26        4.47      1.32 o
   3  -5   9        9.10        8.88      1.69 o
   4  -5   9        0.87       -0.53      2.30 o
   5  -5   9        1.09        0.53      2.42 o
  -8  -4   9        9.53       11.63      3.14 o
  -7  -4   9        1.85        1.60      1.33 o
  -6  -4   9        1.81        3.84      0.99 o
  -5  -4   9       17.45       16.18      1.40 o
  -4  -4   9       18.31       22.66      1.37 o
  -3  -4   9      201.29      190.91      4.41 o
  -2  -4   9       53.54       56.37      2.05 o
  -1  -4   9       52.54       51.46      1.91 o
   0  -4   9        8.80        8.21      1.33 o
   1  -4   9       22.55       21.63      2.30 o
   2  -4   9        2.47        3.21      1.36 o
   3  -4   9        1.24        0.82      1.05 o
   4  -4   9        5.66        7.14      1.53 o
   5  -4   9       15.21       18.01      2.14 o
   6  -4   9        0.08       -0.14      3.69 o
  -8  -3   9        0.21       -0.65      1.20 o
  -7  -3   9        3.88        3.24      1.03 o
  -6  -3   9        0.44        1.11      0.74 o
  -5  -3   9       69.51       64.03      2.41 o
  -4  -3   9       16.63       16.89      1.30 o
  -3  -3   9        3.30        4.61      0.73 o
  -2  -3   9        0.10        0.04      0.70 o
  -1  -3   9       81.28       86.69      2.40 o
   0  -3   9       12.75       13.61      1.24 o
   1  -3   9        0.48        0.68      1.16 o
   2  -3   9       24.04       21.16      1.79 o
   3  -3   9        0.11        2.29      1.03 o
   4  -3   9       13.37        8.95      1.52 o
   5  -3   9        2.32        3.50      2.91 o
   6  -3   9       14.26       11.34      1.86 o
   7  -3   9       11.72       12.76      4.54 o
  -8  -2   9        0.14        0.38      1.11 o
  -7  -2   9        0.60       -0.56      0.81 o
  -6  -2   9        3.12        1.88      0.92 o
  -5  -2   9      262.88      250.47      4.77 o
  -4  -2   9        4.36        6.04      0.99 o
  -3  -2   9       14.01       13.14      0.96 o
  -2  -2   9      179.75      183.59      3.94 o
  -1  -2   9      114.71      117.99      2.49 o
   0  -2   9        2.13        2.34      0.41 o
   1  -2   9        3.01        2.34      0.57 o
   2  -2   9        7.04        8.81      1.22 o
   3  -2   9       12.42        7.25      1.22 o
   4  -2   9        3.70        4.22      1.32 o
   5  -2   9       14.13       14.12      1.63 o
   6  -2   9        0.59        0.96      1.23 o
   7  -2   9        0.45       -1.22      1.22 o
  -8  -1   9        2.66        2.85      1.96 o
  -7  -1   9       39.26       37.52      1.94 o
  -6  -1   9        3.31        2.35      0.75 o
  -5  -1   9       25.16       17.29      1.03 o
  -4  -1   9       10.15       10.08      1.15 o
  -3  -1   9      111.61      107.51      2.77 o
  -2  -1   9        4.56        8.03      0.71 o
  -1  -1   9       43.94       53.62      1.80 o
   0  -1   9       24.46       25.01      0.98 o
   1  -1   9       46.46       46.51      0.99 o
   2  -1   9      364.92      374.71      6.47 o
   3  -1   9     1098.68     1005.18     18.00 o
   4  -1   9       14.96       13.70      1.35 o
   5  -1   9        4.02        4.77      1.11 o
   6  -1   9        3.90        5.74      1.26 o
   7  -1   9       19.52       20.53      2.89 o
  -8   0   9       15.77       19.35      3.34 o
  -7   0   9      134.57      134.74      3.98 o
  -6   0   9       26.47       27.69      1.40 o
  -5   0   9       18.76       17.14      1.10 o
  -4   0   9       18.50       17.13      1.05 o
  -3   0   9       31.88       35.18      1.33 o
  -2   0   9      494.56      521.19      8.72 o
  -1   0   9      206.08      208.60      3.27 o
   0   0   9      125.69      111.49      1.98 o
   1   0   9      174.44      180.32      2.99 o
   2   0   9       65.92       66.50      1.25 o
   3   0   9       97.92       81.78      1.73 o
   4   0   9       43.07       40.83      3.01 o
   5   0   9       17.21       17.31      1.42 o
   6   0   9        1.69        3.62      1.02 o
   7   0   9        9.69       10.73      1.27 o
   8   0   9        2.04        1.83      1.82 o
  -8   1   9        0.03        1.98      1.47 o
  -7   1   9      251.54      228.39      5.49 o
  -6   1   9        0.23       -0.54      0.54 o
  -5   1   9       60.98       63.51      2.04 o
  -4   1   9       15.19       16.57      1.67 o
  -3   1   9        5.67        5.10      0.64 o
  -2   1   9        0.06        0.01      0.33 o
  -1   1   9       35.64       36.14      0.94 o
   0   1   9      198.63      192.74      3.14 o
   1   1   9      406.11      423.62      6.91 o
   2   1   9       22.64       24.39      0.75 o
   3   1   9       62.20       60.57      1.22 o
   4   1   9        0.72        0.18      0.36 o
   5   1   9        5.08        6.11      0.61 o
   6   1   9        0.60        0.49      0.61 o
   7   1   9        7.58        8.73      1.05 o
   8   1   9        1.82        3.76      0.98 o
  -8   2   9        0.06        1.06      1.05 o
  -7   2   9       70.08       73.10      3.68 o
  -6   2   9        4.15        4.40      0.79 o
  -5   2   9        5.95        5.90      0.77 o
  -4   2   9       10.99        9.37      0.83 o
  -3   2   9      143.53      133.98      2.78 o
  -2   2   9        4.96        4.79      0.46 o
  -1   2   9       63.36       58.43      1.43 o
   0   2   9      157.76      182.96      2.49 o
   1   2   9      722.32      792.16     10.83 o
   2   2   9       34.53       33.65      1.11 o
   3   2   9        2.82        3.96      0.66 o
   4   2   9       69.87       66.52      1.67 o
   5   2   9       16.80       15.38      1.46 o
   6   2   9        2.82        2.20      1.05 o
   7   2   9        0.01       -0.62      1.10 o
   8   2   9        8.73       10.03      1.92 o
  -8   3   9        0.04        1.64      1.28 o
  -7   3   9        1.09        1.60      0.97 o
  -6   3   9        9.38       11.33      1.39 o
  -5   3   9       30.00       31.05      1.42 o
  -4   3   9        7.19        8.28      0.83 o
  -3   3   9      410.93      392.40      6.30 o
  -2   3   9      151.63      155.04      2.47 o
  -1   3   9      103.49      108.77      1.80 o
   0   3   9      318.15      356.16      5.42 o
   1   3   9      208.72      206.51      5.04 o
   2   3   9        0.30        1.07      0.35 o
   3   3   9       10.48        9.22      0.58 o
   4   3   9      419.26      430.48      8.19 o
   5   3   9      283.46      270.20      7.13 o
   6   3   9        0.02       -0.81      0.81 o
   7   3   9       28.23       33.92      2.42 o
   8   3   9        0.47       -0.67      1.24 o
  -8   4   9        1.50        2.63      2.22 o
  -7   4   9        7.50        7.90      1.50 o
  -6   4   9        3.95        2.42      0.83 o
  -5   4   9       11.27       10.74      1.00 o
  -4   4   9       29.89       27.85      1.30 o
  -3   4   9      165.21      162.11      3.21 o
  -2   4   9       34.67       29.56      0.98 o
  -1   4   9      193.91      202.62      2.90 o
   0   4   9       84.64       94.22      1.49 o
   1   4   9        3.33        1.89      0.40 o
   2   4   9      301.55      300.61      6.61 o
   3   4   9       45.16       41.84      2.99 o
   4   4   9        7.04        4.31      0.51 o
   5   4   9      469.24      446.03     10.25 o
   6   4   9        0.27       -0.14      0.82 o
   7   4   9        6.52        4.99      2.77 o
   8   4   9        4.02        3.33      1.44 o
   9   4   9        0.43        1.36      1.51 o
  -8   5   9        0.04       -1.34      1.53 o
  -7   5   9        1.19        1.47      1.00 o
  -6   5   9        8.27        9.49      1.19 o
  -5   5   9       11.05       14.58      1.26 o
  -4   5   9       11.13       11.40      0.97 o
  -3   5   9      211.14      199.24      3.78 o
  -2   5   9        6.96        6.12      0.54 o
  -1   5   9       69.76       70.48      1.40 o
   0   5   9       26.54       30.36      0.76 o
   1   5   9        6.21        8.32      0.69 o
   2   5   9       39.47       42.19      1.10 o
   3   5   9        8.69        8.59      1.12 o
   4   5   9       69.04       71.04      2.11 o
   5   5   9       14.21       11.36      0.96 o
   6   5   9        0.88        1.51      0.68 o
   7   5   9       15.91       15.34      1.66 o
   8   5   9        1.12        0.53      1.18 o
   9   5   9        5.49        7.48      1.90 o
  -7   6   9        0.28       -0.82      1.43 o
  -6   6   9        4.60        5.25      1.06 o
  -5   6   9      121.88      116.97      3.37 o
  -4   6   9       12.09       13.62      1.18 o
  -3   6   9      243.22      226.60      4.24 o
  -2   6   9        6.79        8.46      0.60 o
  -1   6   9        0.20       -0.07      0.28 o
   0   6   9       81.18       88.14      1.63 o
   1   6   9       22.20       19.38      0.61 o
   2   6   9        4.45        4.43      0.47 o
   3   6   9      412.97      417.43      7.39 o
   4   6   9       73.56       75.33      1.72 o
   5   6   9        0.03       -0.08      0.30 o
   6   6   9       34.60       36.41      3.73 o
   7   6   9       32.37       30.33      2.21 o
   8   6   9        2.04        2.42      1.26 o
   9   6   9        0.23        2.73      1.81 o
  -7   7   9        0.00        2.13      2.08 o
  -6   7   9        0.12       -0.59      0.88 o
  -5   7   9       32.69       35.42      2.21 o
  -4   7   9        2.43        1.94      0.77 o
  -3   7   9        5.18        4.67      0.79 o
  -2   7   9       19.12       17.35      1.13 o
  -1   7   9        3.21        3.16      0.50 o
   0   7   9        2.13        1.97      0.43 o
   1   7   9       60.93       59.12      1.28 o
   2   7   9      809.89      797.15     14.37 o
   3   7   9     1334.79     1275.91     19.56 o
   4   7   9      134.65      127.14      2.67 o
   5   7   9       98.65       92.47      1.85 o
   6   7   9        0.43        0.03      0.73 o
   7   7   9        0.03       -0.22      0.82 o
   8   7   9        0.00       -0.74      1.07 o
   9   7   9        7.54        9.13      1.87 o
  -6   8   9        0.01       -0.34      1.25 o
  -5   8   9        2.24        3.15      1.10 o
  -4   8   9        3.58        3.68      1.03 o
  -3   8   9        1.34        1.32      0.85 o
  -2   8   9       79.91       74.65      2.71 o
  -1   8   9        2.36        1.49      0.74 o
   0   8   9        8.07        7.64      0.91 o
   1   8   9       62.63       59.86      1.49 o
   2   8   9       28.46       30.40      0.88 o
   3   8   9       57.24       64.38      1.79 o
   4   8   9       32.11       30.63      1.23 o
   5   8   9        4.32        3.98      0.56 o
   6   8   9       24.86       25.00      1.44 o
   7   8   9        2.78        1.81      1.05 o
   8   8   9        1.54       -0.16      1.02 o
   9   8   9        1.88        3.38      2.24 o
  -6   9   9        0.01       -0.17      1.30 o
  -5   9   9       42.70       43.52      3.18 o
  -4   9   9        2.50        2.12      1.06 o
  -3   9   9       54.75       57.21      2.62 o
  -2   9   9      118.79      121.63      3.80 o
  -1   9   9       19.14       19.44      2.37 o
   0   9   9       14.36       13.54      1.20 o
   1   9   9       79.38       74.12      2.02 o
   2   9   9        4.76        6.82      0.61 o
   3   9   9      509.99      475.95      6.93 o
   4   9   9       96.48       87.66      2.21 o
   5   9   9       12.39       13.12      0.85 o
   6   9   9       22.76       21.07      1.57 o
   7   9   9       11.11       11.44      1.25 o
   8   9   9        3.03        2.26      1.04 o
  -5  10   9        1.05        0.46      1.32 o
  -4  10   9        3.51        1.89      1.20 o
  -3  10   9       10.92       10.79      1.45 o
  -2  10   9       18.97       16.95      1.57 o
  -1  10   9       98.04       90.75      3.19 o
   0  10   9      115.39      112.13      3.65 o
   1  10   9      141.06      137.89      3.58 o
   2  10   9       97.24       93.14      2.40 o
   3  10   9       50.38       51.49      1.87 o
   4  10   9       35.18       34.84      1.05 o
   5  10   9        4.70        5.23      0.79 o
   6  10   9        1.83        2.67      0.70 o
   7  10   9        0.93        1.79      0.95 o
   8  10   9        7.24        5.75      1.56 o
  -4  11   9        0.32       -0.26      1.14 o
  -3  11   9       15.41       13.81      1.99 o
  -2  11   9       21.34       18.80      3.74 o
  -1  11   9        0.11        0.37      0.99 o
   0  11   9        0.22       -0.33      0.78 o
   1  11   9        0.06       -0.51      0.97 o
   2  11   9        0.18        0.58      0.69 o
   3  11   9        3.50        3.29      0.69 o
   4  11   9        6.59        8.72      0.82 o
   5  11   9        1.12        0.89      0.61 o
   6  11   9        0.22        0.01      0.63 o
   7  11   9        7.64       10.07      1.62 o
   8  11   9        6.46        6.25      1.61 o
  -4  12   9        0.26       -0.33      1.98 o
  -3  12   9       19.19       20.83      2.39 o
  -2  12   9        5.08        6.27      1.54 o
  -1  12   9        1.10        1.40      1.10 o
   0  12   9        1.71        1.62      0.94 o
   1  12   9        4.73        3.34      1.07 o
   2  12   9       19.75       20.46      1.58 o
   3  12   9        1.83        1.47      0.54 o
   4  12   9       31.33       39.12      1.57 o
   5  12   9        0.37        1.61      0.56 o
   6  12   9        8.43        9.20      1.12 o
   7  12   9       11.50       10.21      1.82 o
  -2  13   9        5.04        4.96      1.55 o
  -1  13   9        5.73        4.16      1.44 o
   0  13   9        5.30        5.93      1.43 o
   1  13   9       12.17       14.96      1.90 o
   2  13   9        5.99        7.42      1.06 o
   3  13   9        0.42        0.06      0.74 o
   4  13   9       64.21       77.00      2.17 o
   5  13   9       27.92       35.44      1.52 o
   6  13   9        8.87       10.64      0.90 o
  -1  14   9        5.43        6.65      1.66 o
   0  14   9        6.02        5.89      1.63 o
   1  14   9        2.22        2.75      1.07 o
   2  14   9        0.23        0.69      0.88 o
   3  14   9       20.08       23.00      2.17 o
   4  14   9       29.47       32.61      1.99 o
   5  14   9        0.62        1.04      0.88 o
   2  15   9       29.80       39.02      2.45 o
   3  15   9        0.24       -0.52      0.98 o
  -3  -9  10       22.66       27.05      3.07 o
  -2  -9  10        6.26        6.72      2.06 o
  -1  -9  10        1.12        3.50      1.69 o
  -5  -8  10        0.53        3.06      2.16 o
  -4  -8  10        1.28        1.64      1.51 o
  -3  -8  10        1.71        3.76      1.53 o
  -2  -8  10        9.12        8.96      2.00 o
  -1  -8  10        0.06        1.52      2.53 o
   0  -8  10       19.51       24.08      2.80 o
   1  -8  10        0.18       -1.24      1.24 o
   2  -8  10        0.30       -1.85      1.85 o
  -6  -7  10       25.95       30.76      4.40 o
  -5  -7  10        1.17        4.83      1.53 o
  -4  -7  10        0.37        0.22      1.20 o
  -3  -7  10        6.52        6.90      1.77 o
  -2  -7  10       24.56       26.08      2.61 o
  -1  -7  10        0.50        0.25      1.08 o
   0  -7  10        1.37       -0.42      1.18 o
   1  -7  10        6.99       10.54      2.01 o
   2  -7  10       18.65       23.15      2.73 o
   3  -7  10        4.11        5.12      1.73 o
  -7  -6  10        0.15        0.41      2.24 o
  -6  -6  10       11.52       15.21      2.82 o
  -5  -6  10        0.73        0.01      0.96 o
  -4  -6  10       12.22       12.25      2.16 o
  -3  -6  10       72.02       75.61      4.16 o
  -2  -6  10       72.26       72.51      3.80 o
  -1  -6  10        4.17        4.07      1.38 o
   0  -6  10       12.89       11.30      1.85 o
   1  -6  10       30.65       28.32      2.62 o
   2  -6  10        2.02        3.17      1.43 o
   3  -6  10        1.46        1.35      1.27 o
   4  -6  10        0.08        0.12      1.42 o
  -7  -5  10       10.83       10.59      2.02 o
  -6  -5  10        0.00        0.12      1.57 o
  -5  -5  10        0.78        3.21      1.09 o
  -4  -5  10       13.33       13.69      1.61 o
  -3  -5  10       63.47       70.78      3.66 o
  -2  -5  10      299.60      280.59      8.48 o
  -1  -5  10        1.46        1.95      1.14 o
   0  -5  10       20.35       23.71      2.21 o
   1  -5  10        0.09        0.18      0.94 o
   2  -5  10        2.17        2.67      2.02 o
   3  -5  10       14.94       15.20      2.06 o
   4  -5  10        0.46        0.40      1.93 o
   5  -5  10        3.20        1.36      1.53 o
  -8  -4  10       15.29       13.59      2.41 o
  -7  -4  10        2.75        1.41      1.42 o
  -6  -4  10        2.33        1.22      1.04 o
  -5  -4  10        8.01        8.97      1.39 o
  -4  -4  10       59.51       61.94      2.77 o
  -3  -4  10       42.74       44.25      2.78 o
  -2  -4  10       20.69       21.18      1.60 o
  -1  -4  10       11.03        9.82      2.14 o
   0  -4  10        4.48        5.45      1.25 o
   1  -4  10        1.24       -0.25      0.86 o
   2  -4  10        4.84        6.16      1.39 o
   3  -4  10        0.00        1.91      1.17 o
   4  -4  10        0.97       -0.21      1.24 o
   5  -4  10        2.61        3.20      1.45 o
  -8  -3  10        6.16        3.40      1.63 o
  -7  -3  10        0.95       -0.42      0.99 o
  -6  -3  10        1.91        1.41      1.00 o
  -5  -3  10        6.75        3.63      1.06 o
  -4  -3  10      126.54      126.55      3.12 o
  -3  -3  10        2.83        2.73      0.75 o
  -2  -3  10       16.10       15.62      1.37 o
  -1  -3  10        4.14        4.89      1.10 o
   0  -3  10        0.02       -0.68      0.68 o
   1  -3  10        0.07       -0.74      0.74 o
   2  -3  10        0.12       -0.15      2.36 o
   3  -3  10       97.85       92.52      3.86 o
   4  -3  10        4.50        5.62      1.42 o
   5  -3  10        2.14        1.11      1.27 o
   6  -3  10        4.31        3.84      1.53 o
  -8  -2  10        1.52        1.19      1.34 o
  -7  -2  10        1.04        1.10      1.05 o
  -6  -2  10        0.88        1.86      0.96 o
  -5  -2  10       10.43       14.21      1.13 o
  -4  -2  10        3.68        4.08      0.83 o
  -3  -2  10        2.47        2.63      0.63 o
  -2  -2  10       16.29       17.62      1.17 o
  -1  -2  10       24.12       22.37      1.50 o
   0  -2  10       12.82       13.44      1.41 o
   1  -2  10        0.00       -0.55      1.28 o
   2  -2  10       24.52       24.87      2.55 o
   3  -2  10        5.07        6.14      1.77 o
   4  -2  10       57.18       49.60      2.67 o
   5  -2  10        0.03        0.24      1.06 o
   6  -2  10        1.47        0.74      2.18 o
   7  -2  10        4.78        3.30      1.63 o
  -8  -1  10        7.69        9.69      1.62 o
  -7  -1  10       19.05       20.58      1.70 o
  -6  -1  10        0.86        0.66      0.81 o
  -5  -1  10        9.05        7.51      0.82 o
  -4  -1  10        7.70        5.35      0.76 o
  -3  -1  10       76.82       80.63      2.41 o
  -2  -1  10        9.46       10.83      0.91 o
  -1  -1  10       75.80       74.32      2.07 o
   0  -1  10       69.80       70.81      2.29 o
   1  -1  10       96.98      102.42      2.42 o
   2  -1  10       91.44       92.56      2.66 o
   3  -1  10       10.88       11.37      1.03 o
   4  -1  10       58.57       48.53      2.36 o
   5  -1  10        1.57        1.80      1.14 o
   6  -1  10        4.39        2.56      1.34 o
   7  -1  10        7.25        9.65      1.59 o
  -8   0  10        6.20        8.59      2.02 o
  -7   0  10        1.67        0.94      0.99 o
  -6   0  10       24.57       18.29      1.71 o
  -5   0  10        0.12       -0.46      0.50 o
  -4   0  10       16.51       18.00      1.29 o
  -3   0  10       24.23       26.37      1.21 o
  -2   0  10        0.26       -0.22      0.42 o
  -1   0  10       49.59       45.80      1.99 o
   0   0  10      245.26      238.50      3.62 o
   1   0  10      182.39      198.37      4.59 o
   2   0  10      134.54      127.13      2.20 o
   3   0  10       72.61       71.44      1.58 o
   4   0  10        8.74        7.68      1.00 o
   5   0  10        0.67        0.65      0.76 o
   6   0  10        0.66        1.06      0.88 o
   7   0  10       11.92       12.84      3.22 o
  -8   1  10        0.60        2.19      1.42 o
  -7   1  10       18.51       19.22      1.93 o
  -6   1  10       68.10       66.67      2.56 o
  -5   1  10        6.45        5.15      0.81 o
  -4   1  10       78.79       76.42      2.30 o
  -3   1  10      188.66      183.63      3.54 o
  -2   1  10      162.60      167.84      2.71 o
  -1   1  10      122.61      115.44      2.11 o
   0   1  10      107.96      115.72      2.16 o
   1   1  10       25.89       27.78      0.89 o
   2   1  10        3.37        4.54      0.41 o
   3   1  10       10.68       11.25      0.92 o
   4   1  10        4.53        4.19      0.66 o
   5   1  10       13.25       12.89      0.90 o
   6   1  10       17.14       14.90      1.02 o
   7   1  10        6.89        7.00      0.84 o
   8   1  10        1.94        2.28      1.69 o
  -8   2  10        1.18        2.16      2.08 o
  -7   2  10       26.75       30.68      3.03 o
  -6   2  10        4.58        1.11      0.74 o
  -5   2  10        0.17        0.31      0.56 o
  -4   2  10       91.16       90.45      2.34 o
  -3   2  10       72.56       61.07      1.80 o
  -2   2  10       53.21       46.66      1.42 o
  -1   2  10       82.34       81.24      1.64 o
   0   2  10        1.44        1.62      0.31 o
   1   2  10       95.80       95.68      2.08 o
   2   2  10       19.74       21.02      1.19 o
   3   2  10       15.19       11.71      0.83 o
   4   2  10        0.07        0.38      0.39 o
   5   2  10      104.26       96.36      4.18 o
   6   2  10        5.56        4.46      1.26 o
   7   2  10        8.86        5.89      1.52 o
   8   2  10        5.38        6.25      1.88 o
  -8   3  10        1.31        2.04      1.81 o
  -7   3  10        0.83        1.85      1.57 o
  -6   3  10        1.97        2.04      0.79 o
  -5   3  10        1.69        1.77      0.69 o
  -4   3  10       72.54       70.80      2.04 o
  -3   3  10      545.73      529.33      8.18 o
  -2   3  10      660.29      661.09     13.42 o
  -1   3  10       41.77       41.45      1.03 o
   0   3  10       47.83       49.68      1.12 o
   1   3  10        6.17       10.71      0.83 o
   2   3  10       61.96       58.11      1.83 o
   3   3  10      274.18      272.56      5.42 o
   4   3  10       57.84       64.00      1.59 o
   5   3  10       80.75       82.41      3.36 o
   6   3  10        4.83        5.37      1.26 o
   7   3  10       13.43       16.13      1.91 o
   8   3  10        1.59        1.95      1.38 o
  -8   4  10        1.61        3.85      1.89 o
  -7   4  10        0.05        1.40      1.13 o
  -6   4  10        0.46        0.29      0.74 o
  -5   4  10        0.14        0.20      0.63 o
  -4   4  10       56.53       56.91      2.08 o
  -3   4  10       13.10       11.29      0.89 o
  -2   4  10      220.47      220.72      5.43 o
  -1   4  10       20.55       21.11      0.74 o
   0   4  10       16.88       14.32      0.65 o
   1   4  10       40.32       42.25      1.41 o
   2   4  10      731.85      703.55     21.80 o
   3   4  10      476.63      466.06     15.56 o
   4   4  10      133.23      126.17      4.02 o
   5   4  10        7.07        9.55      0.84 o
   6   4  10       10.94       14.27      1.93 o
   7   4  10        0.17       -0.66      0.96 o
   8   4  10        7.56        5.08      1.54 o
  -7   5  10        3.64        3.64      1.89 o
  -6   5  10        0.05        0.74      0.91 o
  -5   5  10       28.43       25.01      1.56 o
  -4   5  10      342.44      347.88      6.75 o
  -3   5  10      380.84      370.44      8.99 o
  -2   5  10        7.33        8.02      0.73 o
  -1   5  10        0.37        0.11      0.31 o
   0   5  10      131.74      119.04      2.02 o
   1   5  10       91.30       99.79      2.89 o
   2   5  10      132.38      120.42      2.53 o
   3   5  10       27.54       20.27      1.62 o
   4   5  10      124.79      122.37      4.22 o
   5   5  10      193.20      180.23      4.16 o
   6   5  10       14.04       10.12      1.26 o
   7   5  10        4.96        5.13      1.21 o
   8   5  10        8.44        9.33      2.20 o
  -7   6  10        2.47        2.73      1.33 o
  -6   6  10        0.26       -0.70      0.93 o
  -5   6  10       10.83       12.19      1.57 o
  -4   6  10        8.16        8.58      1.19 o
  -3   6  10        0.15        0.36      0.64 o
  -2   6  10        3.31        3.15      0.64 o
  -1   6  10       69.66       69.09      1.73 o
   0   6  10        6.22        4.27      0.48 o
   1   6  10        0.29        0.20      0.28 o
   2   6  10       26.36       29.79      1.32 o
   3   6  10      288.51      280.74      7.46 o
   4   6  10      349.80      343.61      8.86 o
   5   6  10       28.46       26.81      0.80 o
   6   6  10        7.79        8.30      1.09 o
   7   6  10        4.19        4.79      1.21 o
   8   6  10        0.81        3.20      1.33 o
  -7   7  10        1.01       -0.93      1.24 o
  -6   7  10        0.13       -0.67      0.92 o
  -5   7  10        8.20        5.05      1.21 o
  -4   7  10      106.45      107.56      3.64 o
  -3   7  10        0.18       -0.04      0.67 o
  -2   7  10        4.79        5.19      0.94 o
  -1   7  10        9.43        6.39      0.87 o
   0   7  10       88.61       86.80      2.14 o
   1   7  10       35.52       33.92      1.00 o
   2   7  10      863.30      859.43     15.84 o
   3   7  10       15.28       12.36      0.72 o
   4   7  10       39.96       46.27      2.52 o
   5   7  10        0.16       -0.26      0.31 o
   6   7  10       20.07       21.55      1.59 o
   7   7  10        0.17       -0.74      0.84 o
   8   7  10       13.47       16.33      4.81 o
  -6   8  10        0.00       -0.63      1.89 o
  -5   8  10        0.09       -0.81      0.81 o
  -4   8  10        3.81        2.97      1.37 o
  -3   8  10       52.06       50.93      2.36 o
  -2   8  10      161.59      172.55      4.61 o
  -1   8  10      362.64      339.66      7.38 o
   0   8  10       59.99       54.11      2.03 o
   1   8  10      139.26      139.44      3.16 o
   2   8  10       27.20       28.63      1.22 o
   3   8  10      282.86      310.75      5.65 o
   4   8  10      332.27      308.26      5.50 o
   5   8  10        9.79       10.01      0.72 o
   6   8  10        7.75       10.13      1.28 o
   7   8  10        8.80        9.34      1.47 o
   8   8  10        0.31        0.47      1.12 o
  -6   9  10        0.10       -1.13      1.17 o
  -5   9  10       21.08       23.34      3.52 o
  -4   9  10        0.61        0.34      0.95 o
  -3   9  10       36.04       35.47      3.93 o
  -2   9  10      120.98      130.65      3.98 o
  -1   9  10        0.55        0.00      0.69 o
   0   9  10       21.84       19.92      1.38 o
   1   9  10        5.46        4.97      0.79 o
   2   9  10       73.18       64.51      1.51 o
   3   9  10      135.94      128.15      3.44 o
   4   9  10        0.79        0.38      0.60 o
   5   9  10        5.98        7.79      0.77 o
   6   9  10        6.21        6.33      1.37 o
   7   9  10       12.87       14.61      1.83 o
   8   9  10        0.01       -0.09      0.93 o
  -5  10  10        0.50        1.96      1.83 o
  -4  10  10        0.10        0.52      1.07 o
  -3  10  10       11.12       11.63      1.50 o
  -2  10  10      112.34      102.25      3.57 o
  -1  10  10       74.26       70.22      3.48 o
   0  10  10       13.38       10.70      1.20 o
   1  10  10        0.40       -0.23      0.59 o
   2  10  10       76.70       73.26      2.04 o
   3  10  10        1.01        0.35      0.42 o
   4  10  10        1.97        1.66      0.56 o
   5  10  10       13.56       12.91      1.07 o
   6  10  10        8.75       10.22      1.05 o
   7  10  10        1.49        1.98      1.15 o
   8  10  10        0.40       -0.52      1.67 o
  -4  11  10        0.60        0.82      1.25 o
  -3  11  10       24.88       29.18      2.69 o
  -2  11  10       34.05       29.51      3.32 o
  -1  11  10       20.01       23.33      2.20 o
   0  11  10       26.01       23.79      1.69 o
   1  11  10        3.74        2.62      0.85 o
   2  11  10        9.41        9.09      0.88 o
   3  11  10       37.87       36.65      1.44 o
   4  11  10       11.17       11.60      1.00 o
   5  11  10       38.24       36.03      2.07 o
   6  11  10        0.00        0.25      0.70 o
   7  11  10        1.07        1.95      1.12 o
  -3  12  10        0.20        0.91      1.17 o
  -2  12  10        0.09        0.57      1.01 o
  -1  12  10        2.04        0.83      1.00 o
   0  12  10        0.13       -0.08      0.84 o
   1  12  10        2.98        3.34      1.00 o
   2  12  10       11.64       10.90      1.25 o
   3  12  10        0.14        0.65      0.62 o
   4  12  10       10.37       12.01      1.11 o
   5  12  10        4.22        7.29      1.95 o
   6  12  10       22.72       24.07      1.93 o
   7  12  10       21.34       21.56      2.79 o
  -2  13  10       13.26       15.77      2.11 o
  -1  13  10        3.86        2.21      1.16 o
   0  13  10        0.41        0.78      1.08 o
   1  13  10        2.57        2.98      1.24 o
   2  13  10        4.15        4.31      1.33 o
   3  13  10        1.80        0.58      0.79 o
   4  13  10        8.55        9.11      1.00 o
   5  13  10      175.70      199.52      5.19 o
   6  13  10        8.35       10.21      1.39 o
  -1  14  10        0.07        0.45      1.07 o
   0  14  10        5.94        7.27      1.69 o
   1  14  10       18.94       19.75      2.15 o
   2  14  10        0.74        0.06      0.96 o
   3  14  10       13.26       17.77      1.76 o
   4  14  10        2.14        2.45      0.99 o
   5  14  10       23.21       18.57      1.38 o
  -4  -8  11        0.05       -1.36      1.36 o
  -3  -8  11        0.25        1.11      1.47 o
  -2  -8  11        1.84        1.94      1.42 o
  -1  -8  11        4.26        3.79      1.73 o
   0  -8  11        0.51        2.62      1.62 o
  -5  -7  11        2.15        4.91      1.77 o
  -4  -7  11        0.06        2.69      1.49 o
  -3  -7  11        1.62       -0.08      2.65 o
  -2  -7  11        1.29        3.25      1.50 o
  -1  -7  11       12.55       10.40      1.99 o
   0  -7  11        7.11        4.65      1.68 o
   1  -7  11        0.40        0.52      1.37 o
   2  -7  11        0.17        2.40      1.50 o
  -6  -6  11        0.28        0.05      1.31 o
  -5  -6  11       19.57       24.97      3.30 o
  -4  -6  11        0.59        1.53      1.59 o
  -3  -6  11        0.94       -0.78      1.32 o
  -2  -6  11        0.04        1.43      1.26 o
  -1  -6  11       12.61       11.10      1.87 o
   0  -6  11       11.44        8.29      1.74 o
   1  -6  11        8.24        8.46      2.14 o
   2  -6  11        7.08        9.08      1.84 o
   3  -6  11        0.73        2.02      1.60 o
  -7  -5  11        0.32        2.83      2.04 o
  -6  -5  11        7.23        8.62      1.86 o
  -5  -5  11       24.06       21.62      2.44 o
  -4  -5  11       41.52       43.16      3.12 o
  -3  -5  11        0.22        1.06      1.94 o
  -2  -5  11        0.36       -0.02      1.03 o
  -1  -5  11        2.34        0.21      0.97 o
   0  -5  11       26.83       26.41      2.37 o
   1  -5  11        7.64        7.97      2.02 o
   2  -5  11        0.96        2.50      1.31 o
   3  -5  11        0.04        0.78      1.67 o
   4  -5  11        0.27       -1.16      1.16 o
  -7  -4  11        0.97        5.30      2.36 o
  -6  -4  11        3.91        4.89      1.57 o
  -5  -4  11       52.09       54.65      3.47 o
  -4  -4  11        0.03        2.49      1.17 o
  -3  -4  11        4.12        2.73      1.21 o
  -2  -4  11        0.39        0.56      0.98 o
  -1  -4  11        1.33        0.62      0.87 o
   0  -4  11        0.15        0.98      1.45 o
   1  -4  11        1.11        0.49      0.98 o
   2  -4  11        1.03       -0.11      1.03 o
   3  -4  11       11.00       15.57      1.97 o
   4  -4  11       20.88       20.50      2.25 o
   5  -4  11        0.01       -0.70      1.24 o
  -7  -3  11        4.51        6.56      2.57 o
  -6  -3  11        1.49        4.71      1.65 o
  -5  -3  11        6.73        4.60      1.37 o
  -4  -3  11       16.64       12.70      1.81 o
  -3  -3  11        5.10        5.13      1.30 o
  -2  -3  11        9.34        9.28      1.44 o
  -1  -3  11       15.88       16.38      3.06 o
   0  -3  11       33.22       30.08      2.15 o
   1  -3  11        3.45        1.61      1.05 o
   2  -3  11        1.28        0.69      0.96 o
   3  -3  11       11.85       14.90      2.71 o
   4  -3  11        0.47        0.23      1.14 o
   5  -3  11        3.08        1.16      1.51 o
   6  -3  11        1.81        2.86      1.52 o
  -8  -2  11       12.33       12.96      3.30 o
  -7  -2  11       23.51       27.51      5.87 o
  -6  -2  11       13.56       12.63      1.63 o
  -5  -2  11        0.12        0.47      0.67 o
  -4  -2  11       92.97       89.80      3.59 o
  -3  -2  11       13.51       14.16      1.68 o
  -2  -2  11       15.22       15.08      1.63 o
  -1  -2  11        1.86        1.12      1.41 o
   0  -2  11        0.09        0.29      0.82 o
   1  -2  11        0.00       -0.50      0.86 o
   2  -2  11       45.79       42.84      3.22 o
   3  -2  11        0.35        0.43      0.94 o
   4  -2  11       24.36       18.89      1.80 o
   5  -2  11        8.65       10.73      1.89 o
   6  -2  11       13.40       13.96      1.85 o
  -8  -1  11       22.62       28.25      4.13 o
  -7  -1  11        0.70        1.06      1.30 o
  -6  -1  11        0.52        0.07      0.78 o
  -5  -1  11       13.80       15.80      1.31 o
  -4  -1  11       17.60       18.56      1.31 o
  -3  -1  11        1.67        0.39      0.69 o
  -2  -1  11       35.04       37.09      2.23 o
  -1  -1  11        0.89        0.54      0.96 o
   0  -1  11      259.46      266.44      5.80 o
   1  -1  11      685.11      659.18     12.37 o
   2  -1  11        3.34        4.47      0.82 o
   3  -1  11        0.42        0.36      0.80 o
   4  -1  11       10.20        7.87      1.21 o
   5  -1  11        7.91        8.80      1.47 o
   6  -1  11       15.74       20.22      3.04 o
   7  -1  11       14.66       15.92      1.91 o
  -8   0  11        0.00        1.61      2.16 o
  -7   0  11        1.38        4.77      1.96 o
  -6   0  11        0.85        0.17      0.79 o
  -5   0  11        1.96        0.64      0.59 o
  -4   0  11       90.43       89.92      2.41 o
  -3   0  11      193.53      188.29      4.81 o
  -2   0  11       74.40       71.97      3.57 o
  -1   0  11       29.75       27.46      1.79 o
   0   0  11       43.16       50.01      1.83 o
   1   0  11      227.03      204.58      4.52 o
   2   0  11       80.99       74.19      1.88 o
   3   0  11        1.07        0.47      0.47 o
   4   0  11        0.01       -0.65      0.65 o
   5   0  11       22.65       22.53      2.14 o
   6   0  11        8.05        6.34      3.26 o
   7   0  11        0.00        0.04      0.73 o
  -8   1  11        4.58        8.21      2.67 o
  -7   1  11        5.95        4.17      1.65 o
  -6   1  11       25.79       23.25      2.29 o
  -5   1  11        9.83       10.52      1.13 o
  -4   1  11        8.66        8.90      1.59 o
  -3   1  11       61.29       63.68      1.90 o
  -2   1  11      495.09      476.43      8.26 o
  -1   1  11      114.25      116.54      4.38 o
   0   1  11       17.46       20.20      1.31 o
   1   1  11      117.02      118.62      2.49 o
   2   1  11        2.72        2.53      0.48 o
   3   1  11        2.47        2.31      0.41 o
   4   1  11        4.53        5.00      0.89 o
   5   1  11       15.64       19.72      2.40 o
   6   1  11        0.00        0.24      1.49 o
   7   1  11        4.00        8.21      2.40 o
  -8   2  11        1.06        1.45      1.96 o
  -7   2  11        0.06       -0.14      2.91 o
  -6   2  11       16.77       11.83      1.40 o
  -5   2  11        1.37        1.18      0.70 o
  -4   2  11        1.34        0.79      0.63 o
  -3   2  11       19.74       18.22      1.71 o
  -2   2  11      523.78      521.48      8.94 o
  -1   2  11      214.98      217.18      3.42 o
   0   2  11       43.00       39.97      1.66 o
   1   2  11       31.48       29.59      0.95 o
   2   2  11       12.45       11.16      0.97 o
   3   2  11        0.68        0.08      0.37 o
   4   2  11        2.13        1.12      0.61 o
   5   2  11        0.54        0.67      1.18 o
   6   2  11       71.09       77.14      7.72 o
   7   2  11        1.19        0.21      1.22 o
   8   2  11        1.71        0.54      2.34 o
  -8   3  11        3.21       -0.51      1.69 o
  -7   3  11        0.57       -1.01      1.01 o
  -6   3  11        9.22        7.59      1.27 o
  -5   3  11        7.84        8.44      1.21 o
  -4   3  11        0.12       -0.33      0.65 o
  -3   3  11       39.14       35.70      1.58 o
  -2   3  11        6.49        3.38      0.70 o
  -1   3  11        6.52        5.77      0.54 o
   0   3  11        2.52        3.77      0.48 o
   1   3  11       50.21       42.82      1.78 o
   2   3  11      358.53      364.88     14.24 o
   3   3  11      653.58      632.04     23.87 o
   4   3  11      111.30      106.91      3.01 o
   5   3  11       23.70       23.25      1.68 o
   6   3  11        4.90        6.48      1.29 o
   7   3  11       14.28       16.85      1.99 o
   8   3  11        0.00        0.57      1.51 o
  -7   4  11        0.02        0.59      1.14 o
  -6   4  11        8.73       10.31      1.64 o
  -5   4  11        0.21       -0.46      0.70 o
  -4   4  11       29.80       29.94      1.77 o
  -3   4  11      285.27      271.44      6.25 o
  -2   4  11      381.77      372.69      7.82 o
  -1   4  11        9.63       10.39      0.99 o
   0   4  11       17.40       17.81      0.81 o
   1   4  11        9.39        8.13      0.73 o
   2   4  11       92.49      104.33      3.65 o
   3   4  11      282.19      234.46      7.66 o
   4   4  11       74.51       73.08      2.39 o
   5   4  11       15.80       15.87      2.99 o
   6   4  11       67.73       57.94      3.16 o
   7   4  11        3.62        2.46      1.18 o
   8   4  11        4.86        5.13      1.56 o
  -7   5  11        1.62        1.84      1.36 o
  -6   5  11        1.33        1.32      0.94 o
  -5   5  11        5.50        3.25      1.01 o
  -4   5  11       11.77       11.90      1.29 o
  -3   5  11        0.05        0.37      0.68 o
  -2   5  11        3.05        1.37      1.01 o
  -1   5  11        7.07        9.08      0.76 o
   0   5  11       13.65       10.59      0.61 o
   1   5  11       61.99       57.51      1.82 o
   2   5  11        8.02        8.70      0.62 o
   3   5  11      327.40      295.10      7.92 o
   4   5  11      145.61      148.23      4.92 o
   5   5  11       72.30       65.43      5.68 o
   6   5  11        0.05       -0.90      0.90 o
   7   5  11        5.10        4.49      2.87 o
   8   5  11        0.97       -0.31      2.16 o
  -7   6  11        7.67        7.52      1.72 o
  -6   6  11        1.14        0.83      0.94 o
  -5   6  11        5.90        4.75      1.24 o
  -4   6  11       13.07       12.38      1.37 o
  -3   6  11       28.35       27.84      1.70 o
  -2   6  11        0.67        0.98      0.64 o
  -1   6  11       22.49       18.96      1.24 o
   0   6  11      116.55      107.12      2.48 o
   1   6  11       17.32       18.70      1.05 o
   2   6  11        3.13        3.29      0.51 o
   3   6  11       51.44       42.55      2.53 o
   4   6  11      425.56      421.18     10.61 o
   5   6  11       70.11       65.71      3.07 o
   6   6  11        1.83        1.77      0.75 o
   7   6  11        3.88        1.65      1.06 o
   8   6  11        0.14       -0.08      1.21 o
  -6   7  11        0.08       -0.71      1.08 o
  -5   7  11        5.45        3.59      1.09 o
  -4   7  11       11.23       10.50      1.35 o
  -3   7  11        6.61        4.99      1.01 o
  -2   7  11        0.26        0.59      0.67 o
  -1   7  11        1.90        4.42      0.83 o
   0   7  11      418.21      388.14      9.54 o
   1   7  11      136.45      123.38      2.64 o
   2   7  11        6.61        7.70      1.05 o
   3   7  11       60.82       57.78      1.97 o
   4   7  11      115.83      116.22      4.19 o
   5   7  11        0.14        0.38      0.79 o
   6   7  11       15.15       16.91      1.36 o
   7   7  11        2.27        2.33      1.30 o
   8   7  11        1.33        0.82      1.91 o
  -6   8  11        1.64        1.08      2.81 o
  -5   8  11        0.37       -0.31      0.97 o
  -4   8  11       29.60       26.22      1.94 o
  -3   8  11        0.59       -0.46      0.73 o
  -2   8  11       52.54       48.69      2.20 o
  -1   8  11        2.01        0.66      0.73 o
   0   8  11       13.59       17.46      1.69 o
   1   8  11       63.13       64.35      2.05 o
   2   8  11      108.34      100.92      3.19 o
   3   8  11       80.86       77.87      1.98 o
   4   8  11       47.24       44.62      1.36 o
   5   8  11        0.52        0.10      0.36 o
   6   8  11        0.10       -0.29      0.70 o
   7   8  11       40.96       49.10      1.95 o
   8   8  11        7.18        8.95      1.50 o
  -5   9  11        2.16        3.14      1.37 o
  -4   9  11       20.73       18.91      2.18 o
  -3   9  11       24.90       24.71      1.87 o
  -2   9  11       16.07       14.82      1.43 o
  -1   9  11       32.18       26.41      1.65 o
   0   9  11       89.77       87.74      2.82 o
   1   9  11      167.59      150.11      3.76 o
   2   9  11       32.43       32.48      1.61 o
   3   9  11       59.23       62.55      2.20 o
   4   9  11       34.55       32.57      1.55 o
   5   9  11       41.12       44.01      1.45 o
   6   9  11        7.59        8.29      0.85 o
   7   9  11        9.50       13.40      2.32 o
   8   9  11        1.24        0.28      1.16 o
  -5  10  11       12.29       16.77      2.37 o
  -4  10  11       22.19       19.20      2.29 o
  -3  10  11        7.04        5.27      1.79 o
  -2  10  11       75.89       77.93      3.08 o
  -1  10  11       12.11       13.07      1.37 o
   0  10  11       86.91       78.23      2.78 o
   1  10  11       10.30       11.48      1.17 o
   2  10  11        5.44        6.73      0.72 o
   3  10  11        1.22        0.56      0.76 o
   4  10  11        7.36        8.50      1.03 o
   5  10  11        1.11        0.88      0.57 o
   6  10  11       53.08       54.51      2.15 o
   7  10  11        0.94        1.01      0.96 o
  -4  11  11        1.00        2.13      1.31 o
  -3  11  11       12.84        9.60      1.76 o
  -2  11  11        0.97        2.27      1.67 o
  -1  11  11        1.85        1.51      0.94 o
   0  11  11        1.07        1.20      0.88 o
   1  11  11        0.15        0.39      0.76 o
   2  11  11       11.53       14.79      1.01 o
   3  11  11        6.79        5.73      0.99 o
   4  11  11        0.23       -0.53      0.53 o
   5  11  11       11.39       12.94      1.14 o
   6  11  11       30.44       35.35      2.84 o
   7  11  11        4.83        0.90      1.14 o
  -3  12  11        7.99        5.78      1.58 o
  -2  12  11        9.04        5.52      1.40 o
  -1  12  11       13.91       13.49      1.82 o
   0  12  11        4.89        7.62      1.98 o
   1  12  11        6.29        4.07      1.61 o
   2  12  11        1.63        0.48      0.77 o
   3  12  11        6.80        6.23      0.83 o
   4  12  11        0.02       -0.33      0.66 o
   5  12  11        9.98       10.80      1.20 o
   6  12  11       56.55       58.78      2.41 o
  -2  13  11        2.01        1.76      1.23 o
  -1  13  11       11.89       13.80      3.59 o
   0  13  11        4.28        3.87      1.35 o
   1  13  11       16.70       18.88      2.75 o
   2  13  11      116.34      133.99      4.74 o
   3  13  11        1.16        1.36      0.77 o
   4  13  11       33.52       34.85      2.76 o
   5  13  11       12.76       15.75      2.08 o
   6  13  11       24.24       26.29      2.40 o
   0  14  11        0.02       -0.99      0.99 o
   1  14  11        3.77        1.43      1.57 o
   2  14  11        8.56       10.30      1.67 o
   3  14  11        5.48        7.63      1.20 o
   4  14  11       18.11       22.17      1.45 o
  -4  -7  12       11.16       10.46      2.28 o
  -3  -7  12        5.73        4.84      1.98 o
  -2  -7  12        0.37       -0.30      1.30 o
  -1  -7  12        1.88        0.08      1.55 o
   0  -7  12        8.85        9.43      2.77 o
   1  -7  12        0.02        0.47      1.51 o
  -5  -6  12       15.44       18.99      2.59 o
  -4  -6  12       25.74       30.79      3.00 o
  -3  -6  12       18.85       21.74      2.60 o
  -2  -6  12        2.02        0.57      1.35 o
  -1  -6  12        1.99       -1.02      1.02 o
   0  -6  12        9.71       10.87      1.97 o
   1  -6  12       14.98       16.43      2.85 o
   2  -6  12        1.55        1.18      2.44 o
  -6  -5  12        0.17       -0.32      1.79 o
  -5  -5  12       33.10       35.88      3.12 o
  -4  -5  12      134.14      137.49     14.42 o
  -3  -5  12       22.81       23.12      2.47 o
  -2  -5  12        1.07        1.34      1.16 o
  -1  -5  12        8.00        6.08      1.53 o
   0  -5  12        0.25       -0.22      1.20 o
   1  -5  12        3.88        4.11      1.49 o
   2  -5  12        0.05        2.50      1.98 o
   3  -5  12        0.00       -1.84      2.26 o
  -7  -4  12       10.53       10.88      3.14 o
  -6  -4  12        9.67       10.25      2.06 o
  -5  -4  12       10.81       13.52      2.10 o
  -4  -4  12       37.94       35.48      2.84 o
  -3  -4  12       37.41       39.71      2.84 o
  -2  -4  12        5.13        6.41      2.00 o
  -1  -4  12        3.47        3.50      1.27 o
   0  -4  12        2.91        3.38      1.19 o
   1  -4  12        0.53       -0.56      1.14 o
   2  -4  12        3.83        6.50      1.53 o
   3  -4  12       19.05       24.27      2.38 o
   4  -4  12        0.15        0.60      1.43 o
  -7  -3  12       12.12       14.48      2.37 o
  -6  -3  12       14.72       16.32      2.28 o
  -5  -3  12       14.19       11.64      1.90 o
  -4  -3  12       10.04       11.24      1.81 o
  -3  -3  12       10.87       14.12      1.85 o
  -2  -3  12        3.20        4.10      1.19 o
  -1  -3  12        3.84        6.51      1.34 o
   0  -3  12       15.81       18.85      1.91 o
   1  -3  12       36.81       34.00      3.44 o
   2  -3  12        5.93        9.13      2.04 o
   3  -3  12        3.52        1.84      1.29 o
   4  -3  12       14.82       14.86      1.90 o
   5  -3  12        0.60        0.30      1.32 o
  -7  -2  12        0.82        2.05      1.96 o
  -6  -2  12        0.63        1.65      1.22 o
  -5  -2  12        0.02        0.18      0.89 o
  -4  -2  12        2.85        5.29      1.59 o
  -3  -2  12        0.74        0.50      1.08 o
  -2  -2  12       15.12       16.73      1.77 o
  -1  -2  12       23.74       22.68      1.92 o
   0  -2  12        0.61       -0.18      0.93 o
   1  -2  12        0.00        0.04      0.91 o
   2  -2  12       71.01       65.22      3.07 o
   3  -2  12        7.17       11.70      1.55 o
   4  -2  12        0.11       -0.02      1.05 o
   5  -2  12        0.57        0.96      1.55 o
   6  -2  12        0.50        0.12      1.25 o
  -7  -1  12        4.65        3.39      1.43 o
  -6  -1  12        7.76        9.71      3.06 o
  -5  -1  12       14.48       14.28      1.52 o
  -4  -1  12        0.32        1.97      0.81 o
  -3  -1  12       21.18       19.62      1.90 o
  -2  -1  12       22.31       25.31      1.98 o
  -1  -1  12       23.71       23.35      1.88 o
   0  -1  12        7.25        9.35      1.35 o
   1  -1  12       23.88       28.14      2.57 o
   2  -1  12       84.51       73.62      3.03 o
   3  -1  12       47.57       37.97      2.13 o
   4  -1  12        7.92        6.60      1.14 o
   5  -1  12        8.40        9.20      1.31 o
   6  -1  12        1.19        0.73      1.05 o
  -7   0  12        0.01       -0.24      1.14 o
  -6   0  12        4.01        4.97      1.42 o
  -5   0  12       12.90       16.85      1.55 o
  -4   0  12       16.70       17.38      1.50 o
  -3   0  12       13.01       13.94      3.44 o
  -2   0  12       60.10       56.65      2.76 o
  -1   0  12      485.26      486.20     11.98 o
   0   0  12       15.22       12.33      1.75 o
   1   0  12       59.54       58.78      2.02 o
   2   0  12      128.18      116.88      3.03 o
   3   0  12        5.22        4.43      0.86 o
   4   0  12        0.64        0.92      1.16 o
   5   0  12       35.80       36.65      1.66 o
   6   0  12        1.26        0.67      1.93 o
   7   0  12        2.01        3.03      2.24 o
  -7   1  12        1.01        1.35      1.38 o
  -6   1  12        6.20        7.03      1.85 o
  -5   1  12        7.44        7.81      1.17 o
  -4   1  12        7.70       11.46      1.28 o
  -3   1  12        4.98        5.29      0.97 o
  -2   1  12        5.92        6.44      1.26 o
  -1   1  12      101.50      100.81      3.59 o
   0   1  12        2.77        2.60      0.79 o
   1   1  12       13.63       13.69      0.89 o
   2   1  12        7.01        7.17      0.56 o
   3   1  12        5.39        4.95      0.88 o
   4   1  12       32.94       32.44      2.69 o
   5   1  12        0.71        1.65      1.49 o
   6   1  12       22.64       26.44      3.03 o
   7   1  12       13.14       11.55      2.63 o
  -7   2  12        4.88        8.52      2.10 o
  -6   2  12        1.39        2.52      1.79 o
  -5   2  12        0.93        0.12      0.80 o
  -4   2  12        0.29       -0.09      0.70 o
  -3   2  12       47.35       45.24      2.05 o
  -2   2  12       11.40       12.76      1.20 o
  -1   2  12        4.17        3.52      0.93 o
   0   2  12        5.52        4.13      0.65 o
   1   2  12       45.06       43.64      1.37 o
   2   2  12        3.92        3.10      1.14 o
   3   2  12       60.35       57.04      4.58 o
   4   2  12        0.12        0.09      0.59 o
   5   2  12       13.99       12.81      1.89 o
   6   2  12        0.01       -1.22      1.22 o
   7   2  12       10.29       10.80      2.44 o
  -7   3  12        2.77        4.41      1.69 o
  -6   3  12        1.59        3.02      1.03 o
  -5   3  12       39.26       36.01      2.10 o
  -4   3  12       44.45       48.53      2.46 o
  -3   3  12      159.23      160.24      4.34 o
  -2   3  12       12.10       10.44      1.09 o
  -1   3  12      122.90      122.57      3.30 o
   0   3  12       23.98       24.41      1.31 o
   1   3  12      126.38      131.38      5.78 o
   2   3  12        9.15       10.99      1.28 o
   3   3  12       18.97       18.90      1.18 o
   4   3  12        2.46        2.57      0.98 o
   5   3  12      175.18      180.13      7.07 o
   6   3  12       24.44       28.20      2.49 o
   7   3  12        0.01        0.26      1.22 o
  -7   4  12        9.16       10.81      2.00 o
  -6   4  12        1.42        1.90      0.92 o
  -5   4  12        6.70        5.23      1.06 o
  -4   4  12        7.57        6.65      1.10 o
  -3   4  12       43.90       42.97      2.02 o
  -2   4  12       19.20       17.72      1.30 o
  -1   4  12        0.03       -0.11      0.50 o
   0   4  12      210.70      205.27      3.83 o
   1   4  12      369.61      366.89     11.12 o
   2   4  12        0.07        0.81      0.61 o
   3   4  12       11.09        8.99      0.68 o
   4   4  12        1.12        3.11      0.56 o
   5   4  12      102.64       96.83      3.33 o
   6   4  12       12.66       11.71      3.85 o
   7   4  12        8.25       10.35      1.58 o
   8   4  12        1.16        3.19      1.50 o
  -7   5  12       15.04       13.37      2.09 o
  -6   5  12       10.63       10.41      1.51 o
  -5   5  12       31.87       28.07      1.93 o
  -4   5  12        0.93        0.28      0.71 o
  -3   5  12       10.47       10.12      1.17 o
  -2   5  12       40.96       41.44      1.89 o
  -1   5  12       92.98       94.04      2.78 o
   0   5  12      117.40      110.58      2.75 o
   1   5  12        2.49        4.82      0.68 o
   2   5  12        2.59        3.61      0.52 o
   3   5  12       42.87       32.14      3.06 o
   4   5  12       17.96       16.59      1.74 o
   5   5  12      126.11      134.09      4.91 o
   6   5  12        2.23        2.23      0.86 o
   7   5  12       19.14       22.49      1.88 o
   8   5  12        1.47        4.83      1.49 o
  -7   6  12        0.28        0.99      1.33 o
  -6   6  12        7.63        5.78      1.55 o
  -5   6  12        7.54        6.00      1.65 o
  -4   6  12        7.87        6.51      1.13 o
  -3   6  12        8.84        7.99      1.12 o
  -2   6  12        7.12        5.21      0.91 o
  -1   6  12       19.58       18.95      1.27 o
   0   6  12        0.01        0.24      0.43 o
   1   6  12       78.09       71.37      2.21 o
   2   6  12       66.36       63.48      1.98 o
   3   6  12       26.86       26.12      1.98 o
   4   6  12        6.96        6.71      1.35 o
   5   6  12       49.21       46.43      2.76 o
   6   6  12       19.08       24.12      3.34 o
   7   6  12       17.41       19.37      1.59 o
   8   6  12       14.26       17.36      1.98 o
  -6   7  12        8.58        6.24      1.65 o
  -5   7  12        0.03        0.01      1.31 o
  -4   7  12        6.82        5.91      1.15 o
  -3   7  12        0.82        0.68      0.70 o
  -2   7  12       43.15       40.68      2.47 o
  -1   7  12       22.71       20.13      1.36 o
   0   7  12      117.59      119.49      2.67 o
   1   7  12        0.08        0.89      0.76 o
   2   7  12        0.46        1.28      0.52 o
   3   7  12      114.42      109.72      5.62 o
   4   7  12        1.30        1.92      1.24 o
   5   7  12        0.01       -0.58      0.89 o
   6   7  12       18.83       22.43      3.22 o
   7   7  12       31.71       33.59      1.95 o
   8   7  12        0.01       -1.10      1.32 o
  -6   8  12        0.00        1.34      1.38 o
  -5   8  12       14.22       14.89      2.13 o
  -4   8  12       35.37       39.71      2.54 o
  -3   8  12       36.32       36.10      2.11 o
  -2   8  12        0.00       -0.62      0.62 o
  -1   8  12      163.97      152.60      4.14 o
   0   8  12      195.08      198.06      4.70 o
   1   8  12      216.86      219.52      5.60 o
   2   8  12      328.91      295.15      8.01 o
   3   8  12        5.92        4.04      1.10 o
   4   8  12        9.32       11.43      3.52 o
   5   8  12       13.10       14.00      0.93 o
   6   8  12        1.83        1.06      1.49 o
   7   8  12        3.01        2.26      0.91 o
   8   8  12        2.54        4.74      1.35 o
  -5   9  12        1.48        0.33      1.16 o
  -4   9  12       59.37       61.23      3.50 o
  -3   9  12       36.71       36.98      2.18 o
  -2   9  12        0.09       -0.72      0.72 o
  -1   9  12       13.48        8.00      1.15 o
   0   9  12       11.49       10.82      1.10 o
   1   9  12       10.17        8.46      1.19 o
   2   9  12       23.16       19.52      1.87 o
   3   9  12        3.19        5.27      0.82 o
   4   9  12       11.49       12.17      1.33 o
   5   9  12        2.53        4.21      0.83 o
   6   9  12        0.27        0.02      0.47 o
   7   9  12       53.09       58.35      2.64 o
  -5  10  12       13.35       16.77      2.34 o
  -4  10  12       16.05       13.03      2.02 o
  -3  10  12       15.06       12.95      1.87 o
  -2  10  12       39.79       37.96      2.24 o
  -1  10  12       18.33       16.17      1.48 o
   0  10  12        9.26       11.03      1.18 o
   1  10  12       27.43       27.26      2.15 o
   2  10  12        6.66        7.20      2.59 o
   3  10  12        0.00        0.35      0.85 o
   4  10  12       23.53       26.48      1.65 o
   5  10  12        6.76        6.01      1.11 o
   6  10  12        0.20       -0.54      0.54 o
   7  10  12       14.90       18.81      2.00 o
  -4  11  12        0.97       -0.45      1.17 o
  -3  11  12        0.42        1.41      1.17 o
  -2  11  12        3.48        1.91      1.10 o
  -1  11  12        6.76        4.46      1.25 o
   0  11  12        3.48        2.06      0.91 o
   1  11  12       13.79       16.53      1.34 o
   2  11  12        0.33        1.43      0.75 o
   3  11  12        4.21        4.09      0.93 o
   4  11  12        0.57       -0.27      1.03 o
   5  11  12       11.15       11.59      1.08 o
   6  11  12        7.04        4.18      0.85 o
   7  11  12        2.57        2.83      1.11 o
  -3  12  12        0.58       -0.85      1.13 o
  -2  12  12       10.63       13.88      2.63 o
  -1  12  12        0.00        0.97      1.09 o
   0  12  12       10.35        9.79      1.60 o
   1  12  12       12.54       14.46      1.60 o
   2  12  12        7.39        8.12      1.07 o
   3  12  12       54.91       60.79      2.53 o
   4  12  12        9.30       11.39      1.08 o
   5  12  12       48.12       53.94      2.59 o
   6  12  12        0.01       -0.71      0.72 o
  -2  13  12       11.42       10.53      1.87 o
  -1  13  12        0.01        0.43      1.32 o
   0  13  12        0.15        0.45      1.89 o
   1  13  12        1.11        2.14      1.29 o
   2  13  12        5.12        6.75      1.31 o
   3  13  12       94.60      105.37      3.39 o
   4  13  12        1.09        2.31      0.88 o
   5  13  12        0.78        0.94      0.83 o
   0  14  12        7.88        9.77      1.81 o
   1  14  12        1.14        1.82      1.39 o
   2  14  12       30.08       33.80      3.01 o
   3  14  12        0.56        0.94      0.89 o
   4  14  12        1.99        1.01      1.28 o
  -4  -6  13        2.59        2.45      1.57 o
  -3  -6  13       15.96       13.54      2.28 o
  -2  -6  13       29.03       30.63      3.01 o
  -1  -6  13        5.78        7.28      1.86 o
   0  -6  13        0.00        3.19      1.45 o
   1  -6  13        0.03       -0.84      1.40 o
  -5  -5  13        0.78       -0.96      1.33 o
  -4  -5  13        0.00        0.20      2.65 o
  -3  -5  13        5.98        2.79      2.59 o
  -2  -5  13        1.00        0.45      1.79 o
  -1  -5  13        6.31        7.19      1.68 o
   0  -5  13        3.11        4.86      1.59 o
   1  -5  13        6.22        5.55      1.81 o
   2  -5  13        0.20        1.99      1.54 o
  -6  -4  13        0.08       -1.60      3.50 o
  -5  -4  13        4.15        5.14      1.57 o
  -4  -4  13        3.27        1.87      1.83 o
  -3  -4  13        6.98        5.34      2.06 o
  -2  -4  13        3.91        5.95      1.44 o
  -1  -4  13        0.00        0.32      1.04 o
   0  -4  13        0.05        0.08      2.24 o
   1  -4  13       20.69       22.42      2.28 o
   2  -4  13       10.03       10.86      1.89 o
   3  -4  13        1.43        0.81      1.33 o
  -6  -3  13        3.89        5.33      2.04 o
  -5  -3  13        0.28        0.23      1.12 o
  -4  -3  13        3.69        2.22      1.29 o
  -3  -3  13        3.90        3.68      1.26 o
  -2  -3  13        4.20        4.56      1.30 o
  -1  -3  13        2.60        2.24      1.10 o
   0  -3  13        2.21        2.05      1.65 o
   1  -3  13        0.17       -0.98      0.98 o
   2  -3  13        8.22        7.69      1.60 o
   3  -3  13        1.08        0.75      1.51 o
   4  -3  13       19.32       23.10      2.24 o
  -7  -2  13        5.82       11.58      2.49 o
  -6  -2  13       13.39       13.68      2.21 o
  -5  -2  13        0.17        1.51      1.17 o
  -4  -2  13        0.00        0.25      1.57 o
  -3  -2  13        0.51       -0.24      0.94 o
  -2  -2  13       25.05       23.94      2.12 o
  -1  -2  13       34.42       32.94      2.38 o
   0  -2  13       80.83       75.57      4.46 o
   1  -2  13        8.45        8.23      1.45 o
   2  -2  13       17.42       16.60      2.04 o
   3  -2  13       17.61       16.82      1.79 o
   4  -2  13        1.98        0.08      1.12 o
   5  -2  13       10.13       14.28      4.60 o
  -7  -1  13        8.93       12.97      3.01 o
  -6  -1  13       20.81       24.88      4.62 o
  -5  -1  13        0.10        1.12      0.89 o
  -4  -1  13        2.88        2.13      0.91 o
  -3  -1  13        0.03        0.94      1.57 o
  -2  -1  13        1.03        1.47      0.98 o
  -1  -1  13      407.63      394.25     12.73 o
   0  -1  13       20.94       24.23      2.20 o
   1  -1  13        3.69        2.79      1.12 o
   2  -1  13        4.36        3.31      1.55 o
   3  -1  13        0.08       -0.44      1.43 o
   4  -1  13       23.56       30.89      1.97 o
   5  -1  13       12.00       18.73      1.51 o
  -7   0  13        0.94        3.30      1.44 o
  -6   0  13        9.42        7.21      1.68 o
  -5   0  13        8.72        5.90      1.51 o
  -4   0  13        1.60        0.85      0.74 o
  -3   0  13        5.90        8.81      2.53 o
  -2   0  13      200.21      209.39      6.42 o
  -1   0  13       33.17       29.55      2.07 o
   0   0  13       66.10       61.66      2.79 o
   1   0  13        0.00        0.59      1.47 o
   2   0  13       19.15       14.09      1.29 o
   3   0  13       21.04       21.22      1.44 o
   4   0  13        0.05       -0.15      0.54 o
   5   0  13        0.68        0.39      1.77 o
   6   0  13        3.47        2.44      2.28 o
  -7   1  13        2.87        4.05      2.16 o
  -6   1  13        8.18        7.96      1.68 o
  -5   1  13        4.25        5.43      1.17 o
  -4   1  13        7.83        7.84      1.19 o
  -3   1  13       29.46       32.89      2.56 o
  -2   1  13       57.55       57.32      2.82 o
  -1   1  13      299.41      300.53      8.04 o
   0   1  13       16.54       16.96      1.45 o
   1   1  13        0.24        0.44      0.68 o
   2   1  13        0.09        0.32      0.39 o
   3   1  13       13.95       18.05      1.40 o
   4   1  13       23.00       24.04      2.59 o
   5   1  13       24.61       29.39      3.03 o
   6   1  13       34.45       39.44      3.69 o
  -7   2  13        1.55        2.42      1.40 o
  -6   2  13        1.41        2.27      1.25 o
  -5   2  13        3.04        4.52      1.13 o
  -4   2  13       25.45       24.09      1.72 o
  -3   2  13       42.90       43.16      2.29 o
  -2   2  13      170.84      163.38      4.37 o
  -1   2  13       88.44       83.29      3.91 o
   0   2  13        1.20        0.15      0.70 o
   1   2  13       10.74        8.87      0.69 o
   2   2  13       11.99       12.73      1.73 o
   3   2  13        0.45        0.35      0.58 o
   4   2  13        8.69        8.23      1.41 o
   5   2  13        2.56        1.14      1.34 o
   6   2  13       31.82       29.03      2.91 o
   7   2  13       13.73       14.93      2.59 o
  -7   3  13        2.99        0.70      2.36 o
  -6   3  13        1.98        1.79      1.22 o
  -5   3  13        1.00        0.58      1.14 o
  -4   3  13       32.68       30.78      2.22 o
  -3   3  13        0.00        0.09      0.66 o
  -2   3  13       63.43       71.32      2.58 o
  -1   3  13       46.58       43.55      2.18 o
   0   3  13       59.74       59.14      2.84 o
   1   3  13      265.95      274.81     10.06 o
   2   3  13       30.20       26.40      2.12 o
   3   3  13        0.97        1.81      0.98 o
   4   3  13       35.18       33.71      1.54 o
   5   3  13       83.32       89.77      4.36 o
   6   3  13       15.37        9.70      1.89 o
   7   3  13        0.03        0.51      1.65 o
  -7   4  13        0.06        1.09      1.26 o
  -6   4  13        8.92        9.69      1.86 o
  -5   4  13       13.76       15.32      1.60 o
  -4   4  13       52.56       46.92      2.78 o
  -3   4  13        0.61        0.85      0.68 o
  -2   4  13       10.66        9.52      1.10 o
  -1   4  13       21.87       19.40      1.28 o
   0   4  13      227.70      232.65      4.31 o
   1   4  13      468.03      431.78     16.83 o
   2   4  13       16.93       18.49      1.36 o
   3   4  13       12.55       10.63      1.04 o
   4   4  13        3.54        2.66      1.06 o
   5   4  13       34.22       30.41      2.12 o
   6   4  13       32.10       35.60      2.25 o
   7   4  13        0.61        2.60      1.89 o
  -7   5  13        3.96        2.36      2.28 o
  -6   5  13        0.47        0.84      0.99 o
  -5   5  13       11.34       13.39      1.68 o
  -4   5  13       28.21       26.47      1.83 o
  -3   5  13        0.28       -0.40      0.92 o
  -2   5  13        4.88        5.07      0.96 o
  -1   5  13       30.35       28.51      1.51 o
   0   5  13        0.04        0.05      0.42 o
   1   5  13       97.02       94.91      3.42 o
   2   5  13       12.99       11.92      0.85 o
   3   5  13      123.96      101.71      5.81 o
   4   5  13      142.30      122.34      6.52 o
   5   5  13       14.27       14.42      2.46 o
   6   5  13        6.19        6.72      2.48 o
   7   5  13        5.94        9.63      1.38 o
  -6   6  13        5.16        3.76      1.49 o
  -5   6  13        7.93        3.84      1.31 o
  -4   6  13        3.39        3.78      1.02 o
  -3   6  13       14.96       18.12      1.51 o
  -2   6  13        9.83       10.40      1.17 o
  -1   6  13        0.34        0.34      0.63 o
   0   6  13       11.56        7.76      0.67 o
   1   6  13       34.48       30.76      2.14 o
   2   6  13      111.19      105.06      3.90 o
   3   6  13       60.90       57.36      4.28 o
   4   6  13       11.24       12.87      2.61 o
   5   6  13       27.37       27.94      2.30 o
   6   6  13        0.95        0.39      1.73 o
   7   6  13        0.00       -1.53      1.73 o
  -6   7  13        2.25        1.74      1.27 o
  -5   7  13        4.83        3.05      1.27 o
  -4   7  13        5.92        9.01      1.36 o
  -3   7  13        3.04        2.79      0.94 o
  -2   7  13       19.28       18.44      1.45 o
  -1   7  13       21.29       17.03      1.31 o
   0   7  13        4.42        0.71      0.62 o
   1   7  13      245.19      237.10      6.72 o
   2   7  13        3.17        3.78      0.80 o
   3   7  13        0.00       -0.98      0.98 o
   4   7  13       34.91       35.27      2.46 o
   5   7  13        3.26        4.99      1.31 o
   6   7  13        0.21        0.16      1.30 o
   7   7  13       24.15       30.13      4.09 o
  -5   8  13        3.83        3.83      1.39 o
  -4   8  13        0.07        0.28      1.00 o
  -3   8  13        2.91        1.00      0.81 o
  -2   8  13       46.08       41.90      2.14 o
  -1   8  13       32.99       33.19      1.79 o
   0   8  13       81.39       76.50      2.48 o
   1   8  13       61.72       57.09      4.75 o
   2   8  13        3.32        4.32      0.90 o
   3   8  13        2.13        0.95      1.28 o
   4   8  13        5.95        4.01      1.25 o
   5   8  13       56.51       59.62      3.52 o
   6   8  13        0.00       -0.79      1.49 o
   7   8  13        2.20        3.10      2.08 o
  -5   9  13        1.01        2.29      1.35 o
  -4   9  13       17.11       17.98      4.71 o
  -3   9  13       10.53       11.39      1.68 o
  -2   9  13       29.46       27.90      1.90 o
  -1   9  13       74.68       71.65      2.72 o
   0   9  13        0.54        1.55      1.01 o
   1   9  13        2.34        4.34      0.59 o
   2   9  13       29.36       28.45      2.30 o
   3   9  13       18.42       22.03      1.37 o
   4   9  13        1.19        0.08      0.93 o
   5   9  13       17.34       20.61      1.19 o
   6   9  13       28.92       31.43      3.81 o
   7   9  13        9.76        9.98      2.67 o
  -4  10  13        0.03        0.15      1.06 o
  -3  10  13        1.75        0.10      0.92 o
  -2  10  13        4.24        5.73      1.43 o
  -1  10  13        0.11        0.44      0.80 o
   0  10  13        1.64        0.51      0.76 o
   1  10  13        0.98        0.38      0.59 o
   2  10  13        0.56       -0.79      0.85 o
   3  10  13        0.18        0.87      0.69 o
   4  10  13        2.26        1.24      0.69 o
   5  10  13        2.47        1.08      0.53 o
   6  10  13        0.00        0.10      0.68 o
   7  10  13       12.33       12.41      3.03 o
  -3  11  13        2.86        3.54      1.27 o
  -2  11  13        6.46        7.77      1.55 o
  -1  11  13       17.53       18.91      1.90 o
   0  11  13        0.56        0.05      0.91 o
   1  11  13        0.02       -0.12      0.68 o
   2  11  13       22.59       22.54      2.00 o
   3  11  13        2.41        1.98      0.84 o
   4  11  13        0.39       -0.04      0.71 o
   5  11  13        6.15        4.87      0.76 o
   6  11  13       21.87       23.43      1.36 o
  -3  12  13        2.35        1.10      1.57 o
  -2  12  13        0.04       -0.37      1.05 o
  -1  12  13        0.97       -0.04      1.07 o
   0  12  13        0.33        1.02      1.13 o
   1  12  13        0.20       -0.86      0.86 o
   2  12  13       18.33       22.81      2.59 o
   3  12  13        8.39        9.52      1.27 o
   4  12  13       21.28       21.21      1.62 o
   5  12  13        6.15        6.72      1.00 o
   6  12  13       20.10       19.95      1.43 o
  -1  13  13        0.01        1.14      1.39 o
   0  13  13       17.67       18.35      2.09 o
   1  13  13        6.34        7.93      1.50 o
   2  13  13        1.74        2.53      0.98 o
   3  13  13        6.93        7.43      2.04 o
   4  13  13        0.32        0.57      0.96 o
   5  13  13       14.86       14.43      1.49 o
   1  14  13        0.05        0.75      1.65 o
   2  14  13        6.37        7.01      1.38 o
   3  14  13        0.02        1.22      1.93 o
  -4  -5  14        0.40        0.63      1.61 o
  -3  -5  14        2.53        0.84      2.02 o
  -2  -5  14        0.42        1.34      1.30 o
  -1  -5  14        3.21        5.59      1.66 o
   0  -5  14        2.42        0.83      2.00 o
   1  -5  14        0.09        1.54      1.54 o
  -5  -4  14        8.05       11.88      3.69 o
  -4  -4  14        1.18        0.83      1.23 o
  -3  -4  14        1.60        1.72      2.61 o
  -2  -4  14        0.50       -0.72      1.10 o
  -1  -4  14        7.05        8.16      1.69 o
   0  -4  14       34.08       36.04      2.88 o
   1  -4  14        7.62        8.44      1.79 o
   2  -4  14        0.19        1.47      1.55 o
  -5  -3  14        1.07       -1.22      1.53 o
  -4  -3  14        0.04        0.63      1.19 o
  -3  -3  14        3.37        2.28      1.26 o
  -2  -3  14        0.56       -1.01      1.01 o
  -1  -3  14        0.64       -0.64      1.71 o
   0  -3  14       55.30       59.37      3.36 o
   1  -3  14        1.33        0.01      1.11 o
   2  -3  14       22.86       22.78      2.30 o
   3  -3  14        0.98        0.79      1.35 o
  -6  -2  14        1.68        2.06      1.49 o
  -5  -2  14        0.70        1.10      1.23 o
  -4  -2  14        1.09       -0.07      1.26 o
  -3  -2  14        1.45        0.69      1.13 o
  -2  -2  14        3.66        5.58      1.32 o
  -1  -2  14       27.07       30.12      2.42 o
   0  -2  14      174.53      176.37      6.62 o
   1  -2  14        2.36        0.93      1.14 o
   2  -2  14        1.56        1.46      1.13 o
   3  -2  14        0.63        0.44      1.16 o
   4  -2  14        0.67        2.37      1.23 o
  -6  -1  14        0.23        0.76      2.49 o
  -5  -1  14       16.82       16.23      4.56 o
  -4  -1  14        0.82        0.68      0.88 o
  -3  -1  14        2.25        1.56      1.04 o
  -2  -1  14       22.31       26.07      2.19 o
  -1  -1  14       98.55      103.14      4.15 o
   0  -1  14        0.19       -0.75      2.14 o
   1  -1  14       58.02       51.30      2.74 o
   2  -1  14        1.15        0.25      1.00 o
   3  -1  14        8.84       12.01      1.39 o
   4  -1  14        2.32        0.33      0.90 o
   5  -1  14       13.49       14.61      3.14 o
  -6   0  14        1.78        0.99      1.26 o
  -5   0  14        3.13        3.08      1.06 o
  -4   0  14       21.34       22.17      1.81 o
  -3   0  14       24.12       26.65      2.23 o
  -2   0  14       34.00       37.16      2.49 o
  -1   0  14        0.09        0.07      0.92 o
   0   0  14      389.56      369.24      9.61 o
   1   0  14        1.07        1.14      1.14 o
   2   0  14        2.03        2.97      0.90 o
   3   0  14        4.35        4.39      0.86 o
   4   0  14        0.06       -0.12      1.61 o
   5   0  14        0.38        1.41      1.85 o
  -6   1  14       11.77       16.14      3.56 o
  -5   1  14        3.19        2.42      0.99 o
  -4   1  14        1.47        2.17      0.96 o
  -3   1  14        5.11        6.52      1.08 o
  -2   1  14        8.21        7.15      1.37 o
  -1   1  14      126.81      123.48      4.36 o
   0   1  14        4.74        6.95      1.14 o
   1   1  14        0.14       -0.38      0.67 o
   2   1  14        6.07        7.54      1.63 o
   3   1  14       17.64       19.60      2.44 o
   4   1  14        7.50        7.66      1.96 o
   5   1  14        0.71        2.44      1.77 o
   6   1  14       23.55       23.96      3.10 o
  -7   2  14        0.29       -1.53      1.81 o
  -6   2  14        7.77        7.97      2.06 o
  -5   2  14        0.12        0.88      0.90 o
  -4   2  14        0.48        1.72      0.85 o
  -3   2  14       10.57       11.11      1.64 o
  -2   2  14       17.36       16.56      1.40 o
  -1   2  14       64.57       68.29      2.97 o
   0   2  14        7.41        7.00      1.08 o
   1   2  14       29.30       26.63      2.24 o
   2   2  14        2.34        1.96      1.22 o
   3   2  14        5.75        4.98      1.14 o
   4   2  14        9.89       10.83      1.19 o
   5   2  14        6.95        7.98      1.85 o
   6   2  14       41.15       42.31      3.65 o
  -6   3  14       20.89       23.25      2.55 o
  -5   3  14        4.45        5.85      2.04 o
  -4   3  14        5.41        6.47      1.17 o
  -3   3  14       18.50       20.02      1.58 o
  -2   3  14       13.29       13.29      1.28 o
  -1   3  14       37.97       40.48      1.89 o
   0   3  14        3.11        2.06      0.83 o
   1   3  14       62.32       57.87      3.50 o
   2   3  14       45.13       41.05      2.79 o
   3   3  14       16.76       19.45      1.93 o
   4   3  14        2.59        2.75      0.74 o
   5   3  14       26.35       27.66      2.51 o
   6   3  14       30.53       34.65      3.06 o
  -6   4  14       15.80       15.63      2.61 o
  -5   4  14        0.44       -0.81      0.81 o
  -4   4  14        3.95        4.14      1.05 o
  -3   4  14       19.31       15.34      2.58 o
  -2   4  14       86.05       88.61      3.01 o
  -1   4  14      100.70      101.64      3.07 o
   0   4  14        0.01       -0.34      0.59 o
   1   4  14        6.62        5.75      1.13 o
   2   4  14        9.97       10.33      1.41 o
   3   4  14        2.67        3.58      0.94 o
   4   4  14       80.18       74.44      2.25 o
   5   4  14        3.57        1.69      0.98 o
   6   4  14       11.50        8.76      1.61 o
   7   4  14        1.08        0.31      1.34 o
  -6   5  14        3.00        3.83      1.58 o
  -5   5  14        0.20        0.07      0.90 o
  -4   5  14        1.23        3.65      1.01 o
  -3   5  14        4.27        5.55      1.09 o
  -2   5  14        6.66        5.38      1.12 o
  -1   5  14       46.26       43.61      2.48 o
   0   5  14       28.42       28.27      1.28 o
   1   5  14       40.86       47.11      2.37 o
   2   5  14       73.13       64.92      2.62 o
   3   5  14       10.68       10.10      2.24 o
   4   5  14        4.02        5.78      1.89 o
   5   5  14       36.40       34.41      1.61 o
   7   5  14        2.10        3.50      2.48 o
  -6   6  14        0.03        1.19      1.16 o
  -5   6  14        3.63        0.45      1.08 o
  -4   6  14        1.33        0.44      1.81 o
  -3   6  14        4.67        4.85      1.03 o
  -2   6  14        8.91        8.36      1.56 o
  -1   6  14        0.64       -0.29      0.65 o
   0   6  14       72.45       62.77      1.66 o
   1   6  14       16.21       14.52      1.43 o
   2   6  14       22.55       22.62      1.52 o
   3   6  14        0.16        1.02      1.45 o
   4   6  14       19.44       21.29      2.95 o
   5   6  14        3.74        4.40      1.96 o
   6   6  14        9.70       16.66      3.34 o
   7   6  14        2.11        4.79      2.67 o
  -5   7  14        0.98        2.24      1.26 o
  -4   7  14        5.73        4.37      3.16 o
  -3   7  14        5.75        6.95      1.22 o
  -2   7  14       35.07       34.92      2.25 o
  -1   7  14       14.75       15.61      1.30 o
   0   7  14       18.58       14.73      1.07 o
   1   7  14       56.64       52.03      2.59 o
   2   7  14        0.04       -0.67      0.67 o
   3   7  14        5.73        6.21      1.93 o
   4   7  14        6.22        6.76      2.12 o
   5   7  14       22.10       26.04      3.77 o
   6   7  14        2.30        4.44      2.12 o
   7   7  14        2.32        2.87      2.48 o
  -5   8  14       14.74       13.72      2.11 o
  -4   8  14        0.75        2.22      1.19 o
  -3   8  14        0.24        0.33      1.09 o
  -2   8  14       56.92       59.81      2.58 o
  -1   8  14       43.99       44.74      2.09 o
   0   8  14      257.38      232.89      5.33 o
   1   8  14       32.69       30.99      2.08 o
   2   8  14        0.02       -0.21      0.94 o
   3   8  14        0.43        0.41      0.57 o
   4   8  14        0.78        0.20      0.97 o
   5   8  14       13.10       15.01      2.87 o
   6   8  14       15.46       18.90      3.34 o
   7   8  14        0.09       -1.30      1.30 o
  -4   9  14        0.39        3.05      1.26 o
  -3   9  14       15.31       18.78      3.01 o
  -2   9  14        9.30       10.22      1.53 o
  -1   9  14       19.26       16.35      1.43 o
   0   9  14       38.36       36.08      1.73 o
   1   9  14        1.43       -0.06      0.85 o
   2   9  14        6.64        6.12      1.13 o
   3   9  14       24.94       25.79      1.63 o
   4   9  14       13.75       16.87      1.98 o
   5   9  14       14.62       13.55      2.63 o
   6   9  14        1.35        1.77      1.77 o
   7   9  14        0.17        0.71      1.96 o
  -4  10  14        9.77       11.24      2.00 o
  -3  10  14        0.14       -0.08      1.18 o
  -2  10  14        0.02       -0.91      0.91 o
  -1  10  14       36.29       39.83      2.45 o
   0  10  14        5.15        3.60      1.03 o
   1  10  14        3.00        3.94      1.23 o
   2  10  14        7.82        7.75      1.30 o
   3  10  14       10.21       13.15      1.37 o
   4  10  14       20.71       22.00      1.34 o
   5  10  14        2.41        0.41      0.64 o
   6  10  14        9.27        8.47      1.07 o
  -3  11  14        0.00       -0.97      1.13 o
  -2  11  14        0.87       -0.64      0.99 o
  -1  11  14        5.07        4.15      1.94 o
   0  11  14        1.40        1.51      0.99 o
   1  11  14        0.45        1.24      0.69 o
   2  11  14        0.00        0.20      1.26 o
   3  11  14       15.04       15.34      3.61 o
   4  11  14        0.40       -0.13      0.72 o
   5  11  14        0.12        0.76      0.56 o
   6  11  14       37.90       43.59      2.38 o
  -2  12  14        1.39        1.73      1.30 o
  -1  12  14        1.33        1.17      2.63 o
   0  12  14        1.43        2.05      1.22 o
   1  12  14        1.56        0.87      0.90 o
   2  12  14        1.92        3.18      1.77 o
   3  12  14        5.29        3.81      1.65 o
   4  12  14        2.12        2.19      1.07 o
   5  12  14       11.37       14.63      1.62 o
  -1  13  14        1.01       -0.97      1.09 o
   0  13  14        0.21        0.46      1.24 o
   1  13  14      132.05      158.47      5.12 o
   2  13  14        7.03       10.33      2.44 o
   3  13  14       53.05       61.84      4.48 o
   4  13  14        0.00        0.37      0.89 o
  -3  -4  15        0.14        2.22      1.87 o
  -2  -4  15        2.77        2.03      1.36 o
  -1  -4  15        0.04       -0.35      1.28 o
   0  -4  15        1.59        0.86      1.61 o
   1  -4  15       23.25       23.00      3.03 o
  -4  -3  15        3.89        9.21      1.85 o
  -3  -3  15        0.00        1.77      1.24 o
  -2  -3  15        4.21        4.26      1.44 o
  -1  -3  15       20.56       24.13      8.31 o
   0  -3  15       14.36       17.73      2.19 o
   1  -3  15       37.25       42.81      3.18 o
   2  -3  15       16.81       17.61      3.73 o
  -5  -2  15        1.43        1.77      2.02 o
  -4  -2  15        0.01       -1.16      1.16 o
  -3  -2  15        3.47        5.03      1.40 o
  -2  -2  15        2.86        2.54      1.27 o
  -1  -2  15       10.65        9.74      2.18 o
   0  -2  15        5.04        4.18      1.47 o
   1  -2  15       40.80       47.20      5.19 o
   2  -2  15        0.64        0.89      1.36 o
   3  -2  15       10.15       12.86      1.72 o
  -5  -1  15        4.07        8.25      2.26 o
  -4  -1  15       11.86       10.84      1.58 o
  -3  -1  15       56.40       63.70      3.51 o
  -2  -1  15        4.31        5.12      1.47 o
  -1  -1  15       20.34       21.14      2.05 o
   0  -1  15        0.08        0.89      1.79 o
   1  -1  15       11.53        9.21      1.47 o
   2  -1  15       13.96       13.54      1.58 o
   3  -1  15        5.23        7.50      1.39 o
   4  -1  15        5.24        3.30      2.40 o
  -6   0  15        0.16        3.24      1.41 o
  -5   0  15       13.94       18.72      2.37 o
  -4   0  15        3.18        3.93      1.34 o
  -3   0  15       30.53       35.06      2.17 o
  -2   0  15        0.21       -0.47      0.98 o
  -1   0  15       42.72       39.46      2.50 o
   0   0  15       44.42       52.69      2.81 o
   1   0  15        5.89        6.17      1.18 o
   2   0  15        0.04        1.15      0.83 o
   3   0  15        0.72       -1.41      1.41 o
   4   0  15       35.03       35.91      3.77 o
   5   0  15        1.54        2.59      2.16 o
  -6   1  15        1.65       -0.03      1.21 o
  -5   1  15       28.06       31.18      2.23 o
  -4   1  15        3.13        3.45      1.06 o
  -3   1  15       76.71       86.15      3.75 o
  -2   1  15        0.16        0.33      0.98 o
  -1   1  15       14.87       15.29      1.65 o
   0   1  15        7.15        4.85      2.42 o
   1   1  15       14.82       14.54      1.29 o
   2   1  15        1.93        0.63      1.41 o
   3   1  15       26.35       24.51      2.79 o
   4   1  15        7.79        8.49      2.16 o
   5   1  15        9.17        7.70      2.24 o
  -6   2  15        1.09        0.16      1.13 o
  -5   2  15       28.30       30.42      2.22 o
  -4   2  15        2.11        1.39      1.17 o
  -3   2  15        3.55        2.62      0.96 o
  -2   2  15        8.72        9.91      1.91 o
  -1   2  15        7.49        7.02      1.29 o
   0   2  15       21.37       18.09      1.49 o
   1   2  15        4.79        3.93      1.08 o
   2   2  15       27.37       31.00      2.79 o
   3   2  15        0.44        1.26      1.34 o
   4   2  15        1.31        1.89      1.53 o
   5   2  15        1.06        3.77      1.73 o
  -6   3  15       16.12       13.34      2.13 o
  -5   3  15        8.29       12.26      1.88 o
  -4   3  15        0.36        0.47      0.82 o
  -3   3  15        1.12        1.15      0.84 o
  -2   3  15        2.70        3.86      1.09 o
  -1   3  15      146.35      144.85      4.02 o
   0   3  15        8.27        7.79      0.95 o
   1   3  15       18.26       17.60      2.20 o
   2   3  15        0.41        2.00      1.30 o
   3   3  15       62.83       63.50      4.01 o
   4   3  15        0.30        0.93      0.75 o
   5   3  15       26.87       25.73      2.40 o
   6   3  15        0.14       -1.02      1.38 o
  -6   4  15        8.81        6.34      1.76 o
  -5   4  15        4.92        4.90      3.56 o
  -4   4  15        0.14        0.58      0.87 o
  -3   4  15        9.05        5.65      1.10 o
  -2   4  15       50.38       52.06      2.64 o
  -1   4  15      129.84      130.92      3.71 o
   0   4  15       84.16       80.00      2.76 o
   1   4  15       25.75       20.44      2.67 o
   2   4  15       42.63       37.79      2.63 o
   3   4  15       11.00       10.76      1.41 o
   4   4  15        5.12        6.82      0.79 o
   5   4  15        0.24       -0.51      0.86 o
  -6   5  15       20.57       20.24      2.53 o
  -5   5  15        1.49        3.17      1.39 o
  -4   5  15        0.21        0.91      0.87 o
  -3   5  15       17.79       19.11      1.66 o
  -2   5  15       30.49       29.85      1.86 o
  -1   5  15      138.59      134.19      3.79 o
   0   5  15        0.43       -0.53      0.53 o
   1   5  15      196.83      183.16      5.72 o
   2   5  15       65.65       57.97      2.59 o
   3   5  15        3.30        4.82      0.82 o
   4   5  15        1.82        2.12      1.65 o
   5   5  15        1.20        2.85      0.73 o
  -5   6  15        0.28        0.14      1.06 o
  -4   6  15        7.96       10.83      1.73 o
  -3   6  15       11.40       10.35      1.39 o
  -2   6  15        2.46        3.82      1.02 o
  -1   6  15        6.90        5.90      1.59 o
   0   6  15        6.70        5.00      0.71 o
   1   6  15       70.87       65.95      2.95 o
   2   6  15        8.87        7.62      1.09 o
   3   6  15       25.67       23.45      3.22 o
   4   6  15        0.91        1.65      1.49 o
   5   6  15        1.55       -0.20      1.49 o
  -5   7  15        1.20        0.72      1.20 o
  -4   7  15       17.55       19.56      2.15 o
  -3   7  15        1.23       -0.29      0.96 o
  -2   7  15       15.41       15.30      1.47 o
  -1   7  15       60.67       64.51      2.46 o
   0   7  15       14.53       12.61      0.93 o
   1   7  15       11.31        8.04      1.26 o
   2   7  15        4.62        4.70      1.65 o
   3   7  15        6.91        7.86      2.24 o
   4   7  15        2.56        1.10      1.49 o
   5   7  15        3.75        6.76      2.16 o
   6   7  15       61.91       49.15      4.83 o
  -5   8  15        7.87        9.02      1.85 o
  -4   8  15        0.35        1.54      1.34 o
  -3   8  15       30.00       35.60      2.59 o
  -2   8  15        0.10       -0.11      1.49 o
  -1   8  15       72.19       67.26      2.57 o
   0   8  15       44.27       43.67      1.74 o
   1   8  15        0.10        0.13      0.98 o
   2   8  15        0.00        0.79      0.83 o
   3   8  15       54.22       57.32      4.79 o
   4   8  15        7.25        9.27      2.48 o
   5   8  15       75.74       80.50      5.74 o
   6   8  15        5.80        7.66      2.40 o
  -4   9  15       56.00       63.10      3.64 o
  -3   9  15        6.60        6.05      1.49 o
  -2   9  15        5.65        7.65      3.26 o
  -1   9  15       12.37       12.45      2.67 o
   0   9  15       28.99       32.40      1.61 o
   1   9  15        0.03       -0.89      0.89 o
   2   9  15       19.47       25.49      1.87 o
   3   9  15        5.04        3.66      0.83 o
   4   9  15        0.38        1.85      1.93 o
   5   9  15        0.01        2.75      1.77 o
   6   9  15        0.07       -1.34      1.34 o
  -3  10  15        1.06       -1.07      1.07 o
  -2  10  15        0.76       -0.70      0.98 o
  -1  10  15       11.30       13.18      1.60 o
   0  10  15        9.26       10.37      1.20 o
   1  10  15        0.03       -1.14      1.14 o
   2  10  15       11.58       10.61      1.73 o
   3  10  15       27.76       32.77      2.00 o
   4  10  15       50.00       64.19      5.07 o
   5  10  15        3.58        1.49      1.69 o
   6  10  15        3.84        5.02      0.87 o
  -2  11  15        0.14       -0.97      2.83 o
  -1  11  15        5.15        4.83      1.85 o
   0  11  15        0.57       -0.83      0.83 o
   1  11  15        0.01       -0.20      1.30 o
   2  11  15        9.09       16.46      2.20 o
   3  11  15        3.41        8.56      1.61 o
   4  11  15        2.39        2.00      1.06 o
   5  11  15        2.34        1.56      0.80 o
  -1  12  15       18.84       20.09      2.69 o
   0  12  15        1.29        0.23      1.03 o
   1  12  15        6.53        8.96      2.36 o
   2  12  15       68.68       73.07      4.71 o
   3  12  15        6.33        7.74      1.77 o
   4  12  15       66.05       79.44      4.20 o
   0  13  15        0.16        0.94      1.23 o
   1  13  15        0.11        0.56      1.22 o
   2  13  15        4.42        3.34      1.93 o
   3  13  15       13.32       21.18      2.71 o
  -3  -3  16        2.58        3.78      1.59 o
  -2  -3  16        2.15        3.11      1.93 o
  -1  -3  16        0.04       -1.18      1.63 o
   0  -3  16        1.11        1.82      1.43 o
   1  -3  16        6.86        6.76      2.99 o
  -4  -2  16        4.26        4.60      1.69 o
  -3  -2  16        0.57        0.90      1.22 o
  -2  -2  16       18.21       18.99      2.29 o
  -1  -2  16        0.13        0.57      1.29 o
   0  -2  16       48.62       49.36      3.14 o
   1  -2  16        0.06        0.71      1.29 o
   2  -2  16        0.83        3.61      1.43 o
  -4  -1  16        9.36        9.97      1.87 o
  -3  -1  16        3.37        0.81      1.15 o
  -2  -1  16       16.34       12.66      2.71 o
  -1  -1  16       27.50       24.52      2.29 o
   0  -1  16       12.86       17.81      2.00 o
   1  -1  16        9.02       10.55      1.58 o
   2  -1  16        0.95        1.55      1.14 o
   3  -1  16        6.84        6.54      1.13 o
  -5   0  16        3.17        2.85      1.48 o
  -4   0  16       13.70       18.81      2.32 o
  -3   0  16       16.02       17.42      2.63 o
  -2   0  16      109.85      111.61      5.36 o
  -1   0  16        1.81        1.21      1.13 o
   0   0  16        8.56        6.34      1.44 o
   1   0  16        1.51        0.73      0.97 o
   2   0  16        4.62        6.28      1.04 o
   3   0  16        6.75        6.80      2.28 o
   4   0  16        0.01       -0.43      1.96 o
  -5   1  16        0.01       -0.25      1.57 o
  -4   1  16        4.20        5.05      1.48 o
  -3   1  16       21.99       22.97      3.81 o
  -2   1  16       20.49       17.14      1.97 o
  -1   1  16        2.89        1.11      1.10 o
   0   1  16        1.64        1.84      1.20 o
   1   1  16       15.88       16.44      1.47 o
   2   1  16        0.79        2.55      1.65 o
   3   1  16       13.60       17.52      2.67 o
   4   1  16        2.42       -0.20      1.81 o
  -5   2  16        0.12        1.09      1.12 o
  -4   2  16        6.93        7.99      1.55 o
  -3   2  16        4.71        4.83      1.40 o
  -2   2  16        4.86        5.19      1.15 o
  -1   2  16       13.81       12.67      1.87 o
   0   2  16        3.84        1.75      1.00 o
   1   2  16        5.91        5.78      1.85 o
   2   2  16       36.40       45.38      3.65 o
   3   2  16        0.21       -0.28      1.41 o
   4   2  16       12.40       16.11      2.36 o
   5   2  16        2.49        2.32      1.77 o
  -5   3  16       11.17       11.46      1.94 o
  -4   3  16        3.75        5.06      1.42 o
  -3   3  16       13.38       16.45      1.92 o
  -2   3  16        3.34        3.21      1.06 o
  -1   3  16       33.23       34.45      1.90 o
   0   3  16        5.61        5.09      0.86 o
   1   3  16        0.24        0.39      1.30 o
   2   3  16        4.02        1.89      1.45 o
   3   3  16        0.00       -0.83      1.18 o
   4   3  16        5.19        5.07      1.57 o
   5   3  16        4.42        4.36      1.57 o
  -5   4  16       12.29       13.53      2.00 o
  -4   4  16       20.69       22.74      2.25 o
  -3   4  16       40.77       43.62      2.79 o
  -2   4  16       20.32       23.22      1.69 o
  -1   4  16       36.06       30.10      2.24 o
   0   4  16       18.72       16.68      1.32 o
   1   4  16        0.00        0.11      0.93 o
   2   4  16      105.97      102.69      4.91 o
   3   4  16        1.31        0.79      1.14 o
   4   4  16        1.34        0.80      0.64 o
  -5   5  16        0.00        2.17      1.24 o
  -4   5  16        3.20        1.88      1.21 o
  -3   5  16        2.03        4.28      1.36 o
  -2   5  16        4.39        6.59      1.14 o
  -1   5  16       21.77       25.71      1.59 o
   0   5  16       10.39        8.22      1.06 o
   1   5  16        0.05       -0.49      0.85 o
   2   5  16        2.29        2.76      0.97 o
   3   5  16        3.23        4.18      0.91 o
   4   5  16        2.69        2.71      0.79 o
   5   5  16        5.05        5.78      1.02 o
  -5   6  16        0.00        2.22      1.31 o
  -4   6  16        0.23       -0.01      1.19 o
  -3   6  16       17.45       17.85      2.14 o
  -2   6  16        3.49        2.47      1.14 o
  -1   6  16        0.00       -0.13      0.74 o
   0   6  16        0.01       -0.11      0.93 o
   1   6  16        5.95        4.70      1.16 o
   2   6  16        0.81        0.60      0.94 o
   3   6  16        0.01       -0.43      1.49 o
  -4   7  16        0.02       -0.28      1.22 o
  -3   7  16        5.70        6.85      1.54 o
  -2   7  16        7.75       11.86      2.30 o
  -1   7  16        1.42        1.09      0.91 o
   0   7  16        5.84        3.55      1.26 o
   1   7  16       12.83       14.00      1.58 o
   2   7  16        2.97        3.45      0.95 o
   3   7  16       26.08       26.36      3.58 o
  -4   8  16       23.61       29.12      2.71 o
  -3   8  16       51.07       51.54      3.11 o
  -2   8  16       30.28       26.55      2.19 o
  -1   8  16       57.26       59.63      3.34 o
   0   8  16        9.98       10.61      2.08 o
   1   8  16        9.03       10.61      1.73 o
   2   8  16        0.09        0.60      0.84 o
  -3   9  16        1.23        1.85      1.77 o
  -2   9  16       42.78       48.57      2.84 o
  -1   9  16        0.55        0.88      0.98 o
   0   9  16        3.83        5.11      1.85 o
   1   9  16        2.89        4.36      1.49 o
   2   9  16        5.40        5.03      1.34 o
  -3  10  16        1.13        0.92      1.65 o
  -2  10  16       10.49        7.85      1.62 o
  -1  10  16        0.27        1.60      1.06 o
   0  10  16        9.94       12.20      1.12 o
   1  10  16        2.46        4.64      1.61 o
   2  10  16        1.69        0.94      1.22 o
   3  10  16        0.55        0.59      0.98 o
  -2  11  16        3.07        3.28      1.48 o
  -1  11  16        0.21       -1.00      1.00 o
   0  11  16        9.69        8.77      1.15 o
   1  11  16        0.08       -0.86      1.45 o
   2  11  16       15.57       19.76      2.36 o
   3  11  16       15.71       12.77      1.77 o
   0  12  16        3.59        3.77      1.87 o
   1  12  16        1.77       -0.35      1.65 o
   2  12  16        4.11        8.80      2.08 o
   3  12  16       21.55       26.48      2.59 o
  -2  -2  17        6.53        7.21      1.83 o
  -1  -2  17        0.00        0.75      1.33 o
   0  -2  17        0.63        0.21      1.63 o
  -3  -1  17        0.67        2.01      1.46 o
  -2  -1  17        0.08       -1.46      2.06 o
  -1  -1  17        0.01       -0.08      1.23 o
   0  -1  17        6.39       10.41      1.81 o
   1  -1  17        0.94        2.45      1.31 o
  -4   0  17        7.32       12.70      3.08 o
  -3   0  17        4.46        5.57      1.68 o
  -2   0  17       21.65       20.69      2.23 o
  -1   0  17        2.84        1.29      1.25 o
   0   0  17        0.08       -0.17      1.10 o
   1   0  17        0.07        0.35      1.00 o
   2   0  17       25.75       28.01      3.58 o
  -4   1  17        8.06        9.12      1.87 o
  -3   1  17        0.00        0.09      1.23 o
  -2   1  17       10.82        9.04      1.67 o
  -1   1  17        0.68       -0.54      1.34 o
   0   1  17        0.02        0.88      1.02 o
   1   1  17        1.89        2.95      0.92 o
   2   1  17       13.71       12.26      2.55 o
   3   1  17        7.63        7.23      2.24 o
  -4   2  17        0.04        0.39      1.17 o
  -3   2  17        0.07        1.01      1.22 o
  -2   2  17        3.58        2.72      1.36 o
  -1   2  17        0.87        0.40      1.03 o
   0   2  17        4.74        4.31      1.07 o
   1   2  17       13.12       13.36      2.44 o
   2   2  17        1.85        1.10      1.77 o
   3   2  17        4.18        5.38      2.00 o
   4   2  17        0.11        0.75      1.61 o
  -4   3  17        0.91       -1.03      1.38 o
  -3   3  17       42.07       43.01      2.88 o
  -2   3  17       13.09       14.33      4.28 o
  -1   3  17        4.20        2.87      1.15 o
   0   3  17        0.02       -0.52      0.75 o
   1   3  17        2.56        4.56      1.81 o
   2   3  17        0.04        0.67      1.41 o
   3   3  17       31.43       35.48      3.06 o
   4   3  17        2.90        5.42      1.61 o
  -4   4  17        5.70        5.32      1.60 o
  -3   4  17       60.38       64.86      3.45 o
  -2   4  17       33.80       33.46      2.37 o
  -1   4  17        1.92        2.87      1.06 o
   0   4  17       20.98       22.55      1.32 o
   1   4  17        2.99        2.44      1.49 o
   2   4  17        8.04        9.23      1.77 o
   3   4  17        1.30        1.02      1.26 o
   4   4  17        2.50        3.38      1.22 o
  -4   5  17        7.95        7.29      1.69 o
  -3   5  17       21.88       18.25      2.53 o
  -2   5  17        9.31        7.13      1.73 o
  -1   5  17        1.81        2.77      1.02 o
   0   5  17       22.73       23.49      2.75 o
   1   5  17        1.21       -0.16      1.30 o
   2   5  17        4.00        3.65      1.30 o
   3   5  17        0.37       -0.31      0.98 o
   4   5  17        1.41        0.43      0.79 o
   5   5  17        1.66        2.51      0.98 o
  -4   6  17        0.16        1.07      1.29 o
  -3   6  17       32.75       36.37      2.65 o
  -2   6  17        4.33        3.79      1.23 o
  -1   6  17        0.51        1.48      1.41 o
   0   6  17       37.01       38.15      3.38 o
   1   6  17        4.17        4.09      1.49 o
   2   6  17        3.16        3.73      1.26 o
   5   6  17        1.22        2.24      0.83 o
  -4   7  17        3.80        6.02      2.00 o
  -3   7  17       49.37       60.02      4.05 o
  -2   7  17        1.30        0.72      1.18 o
  -1   7  17        0.11        1.68      0.89 o
   0   7  17        1.39        0.43      1.41 o
   1   7  17       15.52       13.83      1.96 o
   2   7  17        0.19       -0.67      1.10 o
  -3   8  17        7.67        4.75      2.55 o
  -2   8  17        8.60       11.16      1.66 o
  -1   8  17        0.18       -0.07      1.67 o
   0   8  17        0.51        1.53      1.53 o
   1   8  17       15.36       15.91      2.12 o
   2   8  17        0.34       -0.08      1.02 o
  -3   9  17       26.51       28.17      2.53 o
  -2   9  17        1.26       -0.02      1.19 o
  -1   9  17       12.27       10.89      1.40 o
   0   9  17        1.13        1.22      1.61 o
   1   9  17        4.04        5.89      1.65 o
   2   9  17        2.05        1.45      1.26 o
  -2  10  17        6.41        7.54      1.57 o
  -1  10  17        5.27        9.44      2.89 o
   0  10  17        3.77        4.48      1.85 o
   1  10  17       20.08       21.37      2.55 o
   2  10  17       38.62       43.77      3.22 o
  -1  11  17       21.90       30.27      2.21 o
   0  11  17        0.88       -0.71      1.61 o
   1  11  17        2.09        5.50      1.93 o
   2  11  17        3.36        2.36      1.49 o
   3  11  17       12.28       17.44      1.81 o
  -2   0  18        0.26        1.62      1.35 o
  -1   0  18        3.25        1.22      4.11 o
   0   0  18        2.46        2.11      1.75 o
  -3   1  18        0.04       -0.22      2.71 o
  -2   1  18        0.38       -0.05      1.41 o
  -1   1  18        3.87        7.19      1.53 o
   0   1  18        1.20       -0.45      1.02 o
   1   1  18        0.53       -0.90      1.93 o
   2   1  18        4.11        5.42      2.28 o
  -3   2  18        9.53        6.85      1.77 o
  -2   2  18        0.86        1.34      1.34 o
  -1   2  18        7.20        7.70      1.45 o
   0   2  18        0.47       -0.46      0.85 o
   1   2  18        5.53        4.75      2.12 o
   2   2  18        0.55        0.04      1.77 o
  -3   3  18       11.17        8.31      3.38 o
  -2   3  18       20.68       20.47      2.20 o
  -1   3  18        8.48        8.53      1.42 o
   0   3  18        8.48        8.63      0.99 o
   1   3  18        0.13       -0.31      1.69 o
   2   3  18        1.10        1.93      1.73 o
   3   3  18       12.01       15.32      2.32 o
  -3   4  18       18.61       15.74      1.97 o
  -2   4  18        0.09        0.76      1.18 o
  -1   4  18        1.88        2.14      1.08 o
   0   4  18        3.77        3.54      2.00 o
   1   4  18        0.08        0.79      1.41 o
   2   4  18        1.43        2.16      1.53 o
   3   4  18        0.04        0.90      1.41 o
  -3   5  18        2.39        3.88      1.47 o
  -2   5  18       57.65       54.26      3.44 o
  -1   5  18        4.18        5.02      1.13 o
   0   5  18       11.18       12.02      2.36 o
   1   5  18        0.46        0.63      1.49 o
   2   5  18        0.73        0.59      1.34 o
   3   5  18        4.18        3.73      1.30 o
  -3   6  18        1.21       -0.22      1.12 o
  -2   6  18       14.10       16.15      1.81 o
  -1   6  18        6.90        7.61      1.23 o
   0   6  18        0.93        1.73      1.61 o
   1   6  18        0.00       -0.20      1.45 o
   2   6  18        9.02        8.33      1.65 o
  -3   7  18        0.11        0.68      1.41 o
  -2   7  18        2.27        0.03      1.14 o
  -1   7  18        3.09        6.10      1.12 o
   0   7  18        2.77        2.36      1.69 o
   1   7  18        0.02        0.67      1.45 o
   2   7  18        0.01        0.28      1.18 o
  -2   8  18       20.58       25.36      2.14 o
  -1   8  18        2.55        3.05      0.99 o
   0   8  18        0.03       -1.41      1.49 o
   1   8  18       17.08       21.21      2.44 o
   2   8  18        2.12        2.24      1.34 o
  -2   9  18        1.89        3.14      2.08 o
  -1   9  18        2.50        2.40      1.04 o
   0   9  18        0.71        0.63      1.61 o
   1   9  18        1.58        0.67      1.53 o
   2   9  18       29.34       38.66      2.79 o
   0  10  18       10.48       18.78      2.95 o
   1  10  18        6.12        6.76      1.89 o
   2  10  18        1.45        1.57      1.41 o
  -1   2  19        0.00       -1.89      1.89 o
   0   2  19        9.73       10.65      1.15 o
  -2   3  19        4.19        3.61      2.55 o
  -1   3  19       16.11       18.33      1.79 o
   0   3  19       10.90       19.88      2.99 o
   1   3  19        4.86        2.67      2.12 o
  -2   4  19       14.39       21.43      3.32 o
  -1   4  19        8.25        5.52      1.28 o
   0   4  19        0.32        0.59      1.81 o
   1   4  19       18.88       20.04      2.79 o
   2   4  19        4.41        6.36      1.89 o
  -2   5  19        0.43       -1.20      1.20 o
  -1   5  19        9.11       13.04      2.26 o
   0   5  19        0.00       -0.20      1.69 o
   1   5  19        0.04       -1.38      1.38 o
   2   5  19        1.75        0.28      1.53 o
  -2   6  19       31.85       37.51      2.55 o
  -1   6  19       10.01       10.04      1.12 o
   0   6  19        2.57        2.63      1.89 o
   1   6  19        4.61        3.26      1.73 o
   2   6  19        2.43        1.96      1.57 o
  -1   7  19        5.26        4.05      2.16 o
   0   7  19        0.95        2.00      1.81 o
   1   7  19        0.03       -1.41      1.41 o
   2   7  19       72.10       78.61      3.97 o
  -1   8  19        0.19        3.03      2.12 o
   0   8  19        4.49        7.39      2.20 o
   1   8  19       20.33       23.34      2.59 o
   2   8  19        1.99        2.51      1.38 o
   1   9  19       29.45       40.03      3.46 o
 
